# Supplementary material for: Transcriptomic Analysis Provides Insights into Grafting Union Development in Pecan (Carya illinoinensis)
Source: Genes (Basel). 2018 Feb 1;9(2):71. doi: 10.3390/genes9020071 (PMC5852567; doi:10.3390/genes9020071)
Supplement: Supplementary file 1 [file genes-09-00071-s001.zip]

Archive with 6 entries (6 files):
- Figure S1 Functional classification of assembled unigenes.tif
- Figure S2 Distribution of correlation co-efficiencies between each pair of samples.pdf
- Table S1 The primer sequences of selected unigenes.xlsx
- Table S2 Summary of sequences analysis in different samples.xlsx
- Table S3 The identified DEGs in the graft process of pecan.xlsx
- Table S4 Significantly enriched GO terms of DEGs between different developmental stages.xlsx
