# Supplementary material for: Transcriptomic Analysis Provides Insights into Grafting Union Development in Pecan (Carya illinoinensis)
Source: Genes (Basel). 2018 Feb 1;9(2):71. doi: 10.3390/genes9020071 (PMC5852567; doi:10.3390/genes9020071)
Supplement: Supplementary file 1 [file genes-09-00071-s001.zip › Table S1 The primer sequences of selected unigenes.xlsx]

## Sheet: Sheet1
Table S1 The primer sequences of selected unigenes
Unigene annotation	Unigene	Forward primer(5'-3')	Reversed primer(5'-3')
Peroxidase	c137686.graph_c0	GTGGACCACCAACTTGCCA	TGATCTCACCCTTTGTGCC
Catalase	c139102.graph_c0	CCAACGTGTTGTCCGTGCT	CTGGTAGGAGTTGGCCCAA
L-ascorbate peroxidase	c102170.graph_c0	TTGAAGTTACGGGAGGGCC	CAGGGTCCCTCAAATCCAG
NAC trasncription factor	c149875.graph_c0	TAGTGATTGGGCCACCTTTG	GTTGTTGTAGACGTGCGAGA
Cellulose synthase	c155548.graph_c0	CATCACTTCTCATCCCTCCAA	GACAATAGTCGGGGTACGATT
Laccases	c107596.graph_c0	GCCTTGGCAAGTATTGAGCA	CGCTGGAGTCACGAAACTGA
Aspartic proteinase	c136155.graph_c0	GGACATTCCGGCTGATGCA	ACGCCTTCGGAACTCGTCTC
Ribonuclease	c93908.graph_c0	GATGCGGTTGGGGTTACAG	TCCAGCATCGTCAGACTTCC
CyclinD	c137200.graph_c0	TCAGGCTTATCACGGCTTCC	AGCCTCCAATCCAGAACACC
Auxin response factor	c142339.graph_c0	GTCGTGCCGTTGACTTGACT	ACTGCCCATTTGTTCTGTGG
Two-component response regulator ARR-B	c150807.graph_c1	TAATGAAAGCTGGCAGGGTA	ACGGCACTTGTTGAAGGAA
Gibberellin 2-oxidase	c63517.graph_c0	CAGATGGCTGATGGATTGAA	AATGATTTGTGGGTCGGTGT
