# Supplementary material for: Transcriptomic Analysis Provides Insights into Grafting Union Development in Pecan (Carya illinoinensis)
Source: Genes (Basel). 2018 Feb 1;9(2):71. doi: 10.3390/genes9020071 (PMC5852567; doi:10.3390/genes9020071)
Supplement: Supplementary file 1 [file genes-09-00071-s001.zip › Table S2 Summary of sequences analysis in different samples.xlsx]

## Sheet: Sheet1
Table S2 Summary of sequences analysis in all samples
Samples	Clean reads	Clean bases	GC Content	Q20	Q30
0d-1	25761382	7691375162	0.4652	0.9828	0.9621
0d-2	25995646	7759244846	0.4666	0.9813	0.9597
0d-3	26409201	7880298088	0.4636	0.9824	0.9616
8d-1	24408220	7273635868	0.4782	0.9816	0.9601
8d-2	29190313	8714181422	0.467	0.9821	0.961
8d-3	22490533	6719945654	0.4647	0.9821	0.9612
15d-1	27394999	8184589542	0.4647	0.9813	0.9596
15d-2	25648778	7663252898	0.4658	0.9822	0.9611
15d-3	26662561	7962643828	0.4645	0.9827	0.9619
30d-1	25747747	7695834880	0.4528	0.9415	0.8694
30d-2	27726806	8298213696	0.4587	0.9384	0.8658
30d-3	24648094	7374588882	0.4577	0.9421	0.8712
