# Supplementary material for: Transcriptomic Analysis Provides Insights into Grafting Union Development in Pecan (Carya illinoinensis)
Source: Genes (Basel). 2018 Feb 1;9(2):71. doi: 10.3390/genes9020071 (PMC5852567; doi:10.3390/genes9020071)
Supplement: Supplementary file 1 [file genes-09-00071-s001.zip › Table S3 The identified DEGs in the graft process of pecan.xlsx]

## Sheet: Table
Table S3. The identified DEGs in the graft process of pecan
Gene ID	0d-1_FPKM	0d-2_FPKM	0d-3_FPKM	8d-1_FPKM	8d-2_FPKM	8d-3_FPKM	15d-1_FPKM	15d-2_FPKM	15d-3_FPKM	30d-1_FPKM	30d-2_FPKM	30d-3_FPKM	8d/0d		15d/0d		30d/0d		GO_annotation	KEGG_annotation	Pfam_annotation	Swissprot_annotation	nr_annotation
													FDR	log2FC	FDR	log2FC	FDR	log2FC
c157092.graph_c0	235.23	264.9	206.57	6.41	8.73	7.64	3.03	3.76	7.26	1.82	6.52	3.05	3.58894e-88	-4.93366	3.23947e-83	-5.70668	1.71813e-112	-6.00098	--	--	--	--	hypothetical protein POPTR_0014s098101g, partial [Populus trichocarpa]
c154685.graph_c0	17	22.58	19.18	15.57	23.01	20.85	0.87	0.43	0.34	0.09	0.02	0.06	0.858165	0.0368864	5.31457e-65	-5.28258	1.79495e-104	-8.42111	Molecular Function: catalytic activity (GO:0003824);;	--	--	--	hypothetical protein VITISV_022963 [Vitis vinifera]
c152639.graph_c0	130.11	127.69	123.2	151.41	216.8	191.85	8.79	5.01	2.33	7.37	5.55	7.24	0.00612393	0.516657	1.2311e-63	-4.7609	1.51718e-70	-4.19443	--	--	--	--	hypothetical protein POPTR_0001s06910g [Populus trichocarpa]
c39609.graph_c0	136.07	138.52	123.36	144.47	153.69	181.07	7.79	3.74	1.72	5.26	6.44	2.79	0.163613	0.294412	8.93667e-63	-4.96424	1.43994e-75	-4.922	Molecular Function: binding (GO:0005488);;	K12133|3.06091e-60|tcc:TCM_005021|Homeodomain-like superfamily protein isoform 1; K12133 MYB-related transcription factor LHY (A)	--	Protein LHY GN=LHY OS=Arabidopsis thaliana (Mouse-ear cress) PE=1 SV=2	Homeodomain-like superfamily protein isoform 2 [Theobroma cacao]
c139175.graph_c0	53.93	54.02	59.99	33.67	44.04	35.59	2.52	1.65	1.71	2.27	1.16	1.12	0.00359138	-0.543001	7.24738e-61	-4.89139	3.16986e-81	-5.29063	Biological Process: organelle organization (GO:0006996);;	K17479|7.40601e-150|rcu:RCOM_1311790|electron transporter, putative; K17479 glutaredoxin domain-containing cysteine-rich protein 1 (A)	Glutaredoxin	Uncharacterized protein At5g39865 GN=At5g39865 OS=Arabidopsis thaliana (Mouse-ear cress) PE=2 SV=1	electron transporter, putative [Ricinus communis]
c145812.graph_c0	38.51	41.71	39.31	1.86	3.19	2.58	0.75	3.08	1.69	3.19	2.75	7.09	8.8914e-100	-3.95697	6.54668e-56	-4.50459	4.58161e-42	-3.20017	Molecular Function: ATP binding (GO:0005524);; Biological Process: ATP catabolic process (GO:0006200);; Molecular Function: organic phosphonate transmembrane-transporting ATPase activity (GO:0015416);; Cellular Component: membrane (GO:0016020);;	--	ABC-2 type transporter;; ABC transporter;; ABC-2 family transporter protein;; AAA domain	ABC transporter G family member 14 OS=Arabidopsis thaliana (Mouse-ear cress) PE=2 SV=1	PREDICTED: ABC transporter G family member 14 [Vitis vinifera]
c150964.graph_c1	99.89	108.48	105.11	87.14	87.44	86.1	7.42	4.85	3.44	3.31	2.75	4.07	0.263938	-0.234221	5.4359e-55	-4.37444	5.32764e-86	-5.01509	Cellular Component: intracellular (GO:0005622);; Molecular Function: zinc ion binding (GO:0008270);;	--	CCT motif;; B-box zinc finger	Zinc finger protein CONSTANS-LIKE 2 OS=Arabidopsis thaliana (Mouse-ear cress) PE=1 SV=1	Zinc finger protein CONSTANS-LIKE 2 [Theobroma cacao]
c116980.graph_c0	66.42	61.26	81.16	4.82	5.3	4.87	1.53	2.01	1.91	1.12	3.28	3.97	1.89386e-40	-3.7692	4.01841e-52	-5.32187	2.49742e-53	-4.77668	--	K13993|5.55981e-68|pvu:PHAVU_006G150600g|hypothetical protein; K13993 HSP20 family protein (A)	Hsp20/alpha crystallin family	15.4 kDa class V heat shock protein GN=HSP15.4 OS=Arabidopsis thaliana (Mouse-ear cress) PE=2 SV=1	hypothetical protein L484_012864 [Morus notabilis]
c157035.graph_c0	290.46	328.85	433.74	2.5	2.14	1.84	1.5	1.75	1.61	0.55	0.58	0.5	2.05625e-47	-7.30495	4.98077e-52	-7.81824	1.73328e-64	-9.39318	--	--	AP2 domain	Ethylene-responsive transcription factor ERF112 GN=ERF112 OS=Arabidopsis thaliana (Mouse-ear cress) PE=2 SV=1	unnamed protein product [Vitis vinifera]
c137471.graph_c0	89.66	84.73	61.33	1.77	0.99	1.6	0.65	0.47	2.01	1.53	0.98	1.37	4.12107e-47	-5.70677	4.98077e-52	-6.27868	1.72052e-49	-6.02466	--	--	--	--	--
c77446.graph_c0	149.87	186.81	184.68	46.88	62.24	54.83	12.56	10.91	5.22	16.72	11.12	18.48	2.89653e-19	-1.6474	6.27075e-52	-4.24611	3.61085e-52	-3.6448	Cellular Component: nucleus (GO:0005634);; Biological Process: rRNA processing (GO:0006364);; Biological Process: tRNA metabolic process (GO:0006399);; Biological Process: chloroplast organization (GO:0009658);; Biological Process: embryo development ending in seed dormancy (GO:0009793);; Biological Process: thylakoid membrane organization (GO:0010027);; Biological Process: vegetative to reproduc…	--	SOUL heme-binding protein	--	PREDICTED: heme-binding-like protein At3g10130, chloroplastic [Vitis vinifera]
c148749.graph_c0	46.31	28.34	21.57	16.83	16.35	15.47	893.35	802.8	663.51	84.48	45.78	34.64	0.109709	-0.90755	4.53122e-48	4.56752	0.329	0.705354	Molecular Function: nucleic acid binding (GO:0003676);; Cellular Component: nucleus (GO:0005634);;	K12581|8.97836e-164|pmum:103344314|probable CCR4-associated factor 1 homolog 11; K12581 CCR4-NOT transcription complex subunit 7/8 (A)	CAF1 family ribonuclease	Probable CCR4-associated factor 1 homolog 9 GN=CAF1-9 OS=Arabidopsis thaliana (Mouse-ear cress) PE=2 SV=1	PREDICTED: probable CCR4-associated factor 1 homolog 11 [Prunus mume]
c135062.graph_c1	27.65	17.36	13.65	11.66	13.39	10.77	350.69	496.23	445.22	61.82	37.4	22.09	0.202137	-0.677495	4.81021e-48	4.40611	0.201593	0.916788	--	K09286|4.85466e-59|pmum:103337044|ethylene-responsive transcription factor 5; K09286 EREBP-like factor (A)	AP2 domain	Ethylene-responsive transcription factor 5 GN=MQL5_9 OS=Arabidopsis thaliana (Mouse-ear cress) PE=2 SV=1	PREDICTED: ethylene-responsive transcription factor 5 [Prunus mume]
c150139.graph_c2	10.93	13.24	11.75	16	28.8	23.54	0.79	0.22	0.32	0.37	0.18	0.17	0.00109433	0.937558	9.71126e-47	-4.81669	2.91137e-65	-5.6817	Molecular Function: nucleic acid binding (GO:0003676);; Biological Process: DNA metabolic process (GO:0006259);; Molecular Function: transferase activity, transferring phosphorus-containing groups (GO:0016772);; Biological Process: cellular macromolecule biosynthetic process (GO:0034645);; Biological Process: single-organism cellular process (GO:0044763);;	--	Reverse transcriptase (RNA-dependent DNA polymerase)	Putative ribonuclease H protein At1g65750 GN=At1g65750 OS=Arabidopsis thaliana (Mouse-ear cress) PE=3 SV=1	hypothetical protein VITISV_024658 [Vitis vinifera]
c124981.graph_c0	91.47	86.09	113.68	88.45	98.28	93.46	7.39	4.64	3.8	5.78	3.84	6.14	0.934139	-0.0284569	2.14384e-46	-4.25677	3.40143e-47	-4.26091	Molecular Function: signal transducer activity (GO:0004871);; Cellular Component: nucleus (GO:0005634);; Biological Process: calcium ion transport (GO:0006816);; Biological Process: Golgi organization (GO:0007030);; Biological Process: signal transduction (GO:0007165);; Biological Process: phototropism (GO:0009638);; Biological Process: response to salt stress (GO:0009651);; Biological Process: p…	--	NPH3 family;; BTB/POZ domain	Root phototropism protein 2 GN=T6B20.13/T6B20.14 OS=Arabidopsis thaliana (Mouse-ear cress) PE=1 SV=2	Root phototropism protein 2 [Morus notabilis]
c144423.graph_c0	46.94	44.04	53	2.46	4.17	3.84	3.06	4.05	1.65	1.43	1.2	0.73	3.5935e-82	-3.76598	1.02687e-45	-4.13214	1.11517e-79	-5.50725	Cellular Component: plasma membrane (GO:0005886);; Molecular Function: nitrate transmembrane transporter activity (GO:0015112);; Biological Process: nitrate transport (GO:0015706);; Cellular Component: integral component of membrane (GO:0016021);; Biological Process: transmembrane transport (GO:0055085);;	K02575|0|tcc:TCM_010451|Nitrate transporter2.5; K02575 MFS transporter, NNP family, nitrate/nitrite transporter (A)	Major Facilitator Superfamily	High affinity nitrate transporter 2.5 GN=NRT2.5 OS=Arabidopsis thaliana (Mouse-ear cress) PE=2 SV=1	Nitrate transporter2.5 [Theobroma cacao]
c142876.graph_c0	71.61	72.35	54.28	43.73	45.8	50.25	6.41	3.81	3.28	14.98	7.75	8.24	0.00536889	-0.497088	1.30012e-45	-4.01357	9.40446e-27	-2.74786	Biological Process: proteolysis (GO:0006508);; Molecular Function: metallopeptidase activity (GO:0008237);; Biological Process: cellular nitrogen compound catabolic process (GO:0044270);; Molecular Function: allantoate deiminase activity (GO:0047652);;	K02083|0|pop:POPTR_0001s16010g|peptidase M20/M25/M40 family protein; K02083 allantoate deiminase [EC:3.5.3.9] (A)	Peptidase family M20/M25/M40;; Peptidase dimerisation domain;; Peptidase family M20/M25/M40;; Peptidase family M28	Allantoate deiminase (Precursor) GN=AAH OS=Arabidopsis thaliana (Mouse-ear cress) PE=1 SV=2	peptidase M20/M25/M40 family protein [Populus trichocarpa]
c154609.graph_c0	281.95	282.22	330.48	45.36	63.09	53.03	45.11	29.13	33.02	20.67	22.7	25.7	2.53436e-45	-2.95479	9.28256e-44	-4.10267	2.04999e-78	-4.21881	--	--	Senescence regulator;; Potato inhibitor I family	Glu S.griseus protease inhibitor OS=Momordica charantia (Bitter gourd) PE=1 SV=1	PREDICTED: uncharacterized protein LOC103326446 isoform X2 [Prunus mume]
c57709.graph_c0	48.45	36.96	40.21	13.59	10.46	12.99	1.07	0.7	0.25	11.55	6.24	19.79	1.2495e-12	-1.72002	2.80963e-43	-6.0158	1.4031e-10	-1.93777	Molecular Function: monooxygenase activity (GO:0004497);; Molecular Function: oxidoreductase activity, acting on paired donors, with incorporation or reduction of molecular oxygen (GO:0016705);; Molecular Function: metal ion binding (GO:0046872);;	K17961|2.62428e-65|cit:102609399|cytochrome P450 82G1-like; K17961 cytochrome P450, family 82, subfamily G, polypeptide 1 [EC:1.14.-.-] (A)	Cytochrome P450	Cytochrome P450 82G1 GN=CYP82G1 OS=Arabidopsis thaliana (Mouse-ear cress) PE=1 SV=1	PREDICTED: cytochrome P450 82G1-like [Citrus sinensis]
c130420.graph_c0	76.85	76.98	69.19	94.17	108.52	100.08	6.1	4.57	2.17	18.22	8.46	14	0.0153809	0.451329	1.05462e-42	-4.0584	6.79301e-24	-2.52527	Cellular Component: intracellular (GO:0005622);; Molecular Function: zinc ion binding (GO:0008270);;	--	B-box zinc finger	B-box zinc finger protein 19 {ECO:0000303|PubMed:19920209} OS=Arabidopsis thaliana (Mouse-ear cress) PE=2 SV=1	PREDICTED: salt tolerance protein-like [Prunus mume]
c114710.graph_c0	12.82	17.66	18.25	0.6	0.76	0.56	0.24	0.42	0.08	0.87	1.46	0.83	1.56948e-31	-4.63536	2.72238e-42	-6.12681	8.25282e-27	-3.98422	Molecular Function: anthranilate N-benzoyltransferase activity (GO:0047672);;	--	Transferase family	BAHD acyltransferase DCR GN=MRO11.2 OS=Arabidopsis thaliana (Mouse-ear cress) PE=2 SV=1	hypothetical protein JCGZ_01321 [Jatropha curcas]
c120185.graph_c0	395.09	408.93	374.38	378.77	537.66	486.9	43.06	32.59	18	112.46	87.25	89.56	0.313795	0.266382	3.50999e-41	-3.7092	1.15256e-23	-2.09574	--	--	--	--	hypothetical protein PRUPE_ppa006285mg [Prunus persica]
c151865.graph_c1	62.05	57.14	55.39	71.81	71.44	74.21	4.88	4.55	2.77	17.34	12.6	12.9	0.175426	0.299769	2.10233e-39	-3.98172	5.3129e-17	-2.13454	Cellular Component: intracellular (GO:0005622);; Molecular Function: zinc ion binding (GO:0008270);;	--	B-box zinc finger	B-box zinc finger protein 19 {ECO:0000303|PubMed:19920209} OS=Arabidopsis thaliana (Mouse-ear cress) PE=2 SV=1	B-box type zinc finger family protein [Theobroma cacao]
c145637.graph_c0	69.46	75.97	76.96	71.2	93.81	83.23	9.38	6.14	4.68	5.18	5.19	3.92	0.399273	0.180476	7.51933e-39	-3.5187	4.09747e-61	-4.01156	Molecular Function: DNA binding (GO:0003677);; Biological Process: regulation of transcription, DNA-templated (GO:0006355);;	--	Dof domain, zinc finger	Cyclic dof factor 2 GN=MIJ24.16 OS=Arabidopsis thaliana (Mouse-ear cress) PE=1 SV=2	hypothetical protein PRUPE_ppa004451mg [Prunus persica]
c124729.graph_c0	27.09	15.13	17.45	10.48	9.49	9.61	296.44	402.02	293.83	58.44	42.87	26.49	0.0233915	-0.974687	4.96203e-38	3.9983	0.0447438	0.994813	Biological Process: respiratory burst involved in defense response (GO:0002679);; Biological Process: response to wounding (GO:0009611);; Biological Process: response to mechanical stimulus (GO:0009612);; Biological Process: ethylene-activated signaling pathway (GO:0009873);; Biological Process: response to chitin (GO:0010200);; Biological Process: heat acclimation (GO:0010286);; Biological Proce…	--	Protein of unknown function (DUF1645)	--	PREDICTED: uncharacterized protein LOC103321766 [Prunus mume]
c132632.graph_c0	73.35	72.82	72.13	8.52	17.55	11.39	7.73	8.87	3.85	5.88	5.07	5.68	3.07395e-49	-2.53287	4.96203e-38	-3.47881	5.29334e-55	-3.76397	Biological Process: cellular metabolic process (GO:0044237);; Biological Process: regulation of cellular process (GO:0050794);; Biological Process: response to stimulus (GO:0050896);;	--	--	NAC domain-containing protein 2 GN=T1N6.12 OS=Arabidopsis thaliana (Mouse-ear cress) PE=2 SV=2	nam-like protein [Corylus heterophylla]
c128296.graph_c0	25.61	35.89	30.78	1.85	1.55	1.64	1.81	1.19	0.91	0.48	0.53	0.22	1.93448e-34	-4.15264	5.73219e-38	-4.61853	1.17175e-53	-6.30791	Molecular Function: o-succinylbenzoate-CoA ligase activity (GO:0008756);; Cellular Component: plasmodesma (GO:0009506);; Cellular Component: chloroplast stroma (GO:0009570);; Biological Process: positive regulation of seed germination (GO:0010030);; Biological Process: response to nitrate (GO:0010167);; Biological Process: seed coat development (GO:0010214);; Biological Process: nitrate transport…	--	AMP-binding enzyme	Oxalate--CoA ligase {ECO:0000305} OS=Arabidopsis thaliana (Mouse-ear cress) PE=1 SV=1	hypothetical protein JCGZ_20609 [Jatropha curcas]
c138916.graph_c0	66.91	65.12	77.79	21.34	25.29	25.15	5.98	7.62	6.75	19.13	17.46	15.77	3.50448e-18	-1.52476	1.98499e-37	-3.42584	7.47907e-22	-2.01605	Molecular Function: ATP binding (GO:0005524);; Biological Process: ATP catabolic process (GO:0006200);; Cellular Component: integral component of membrane (GO:0016021);; Molecular Function: 2-alkenal reductase [NAD(P)] activity (GO:0032440);; Molecular Function: ATPase activity, coupled to transmembrane movement of substances (GO:0042626);; Biological Process: transmembrane transport (GO:0055085)…	--	ABC transporter;; ABC transporter transmembrane region;; AAA domain;; P-loop containing region of AAA domain;; Miro-like protein;; 50S ribosome-binding GTPase;; Type II/IV secretion system protein	ABC transporter C family member 10 GN=F17J16.190 OS=Arabidopsis thaliana (Mouse-ear cress) PE=2 SV=2	PREDICTED: ABC transporter C family member 10-like [Citrus sinensis]
c155751.graph_c0	47.35	49.63	53.88	19.53	25.07	23.14	6.35	4.02	4.42	6.61	4.36	5.24	1.17306e-11	-1.13385	1.98499e-37	-3.40746	1.0565e-45	-3.2534	Molecular Function: DNA binding (GO:0003677);; Molecular Function: ATP binding (GO:0005524);; Cellular Component: chloroplast stroma (GO:0009570);; Cellular Component: chloroplast envelope (GO:0009941);; Biological Process: chlorophyll catabolic process (GO:0015996);; Molecular Function: nucleoside-triphosphatase activity (GO:0017111);;	--	AAA domain;; AAA domain;; AAA domain;; Part of AAA domain;; Helicase;; Viral (Superfamily 1) RNA helicase;; DEAD/DEAH box helicase;; Type III restriction enzyme, res subunit	Regulator of nonsense transcripts 1 homolog GN=MQD22.15 OS=Arabidopsis thaliana (Mouse-ear cress) PE=1 SV=2	P-loop containing nucleoside triphosphate hydrolases superfamily protein isoform 1 [Theobroma cacao]
c146709.graph_c0	6.38	4.93	4.15	2.96	2.55	2.23	80.66	60.57	68.8	9.38	5.18	4.95	0.00438327	-0.953577	2.35978e-37	3.71071	0.622408	0.259584	Molecular Function: sequence-specific DNA binding transcription factor activity (GO:0003700);; Biological Process: regulation of transcription, DNA-templated (GO:0006355);; Molecular Function: sequence-specific DNA binding (GO:0043565);; Molecular Function: anthocyanidin 3-O-glucosyltransferase activity (GO:0047213);;	--	UDP-glucoronosyl and UDP-glucosyl transferase	Scopoletin glucosyltransferase GN=TOGT1 OS=Nicotiana tabacum (Common tobacco) PE=1 SV=1	UDP-glucose flavonoid 3-O-glucosyltransferase 7 [Morus notabilis]
c145600.graph_c1	101.3	100.27	96.5	101.41	141.58	128.28	11.18	6.47	4.84	37.75	28.14	27.53	0.0760416	0.338277	2.72507e-37	-3.78395	1.05475e-13	-1.86247	--	--	--	--	--
c155940.graph_c0	30.32	18.29	18.49	13.85	13.81	14.32	378.75	365.84	368.47	458.82	460.68	430.3	0.125447	-0.617255	8.66e-37	4.00954	1.15032e-73	4.32113	Cellular Component: nucleoplasm (GO:0005654);; Biological Process: starch metabolic process (GO:0005982);; Biological Process: regulation of transcription, DNA-templated (GO:0006355);; Biological Process: response to cold (GO:0009409);; Biological Process: response to blue light (GO:0009637);; Biological Process: flower development (GO:0009908);; Biological Process: response to far red light (GO:…	K12124|0|pmum:103336221|protein GIGANTEA; K12124 GIGANTEA (A)	--	Protein GIGANTEA GN=GI OS=Arabidopsis thaliana (Mouse-ear cress) PE=1 SV=2	PREDICTED: protein GIGANTEA [Prunus mume]
c149066.graph_c0	5.4	3.42	2.84	12.24	11.02	13.01	52.51	51.43	45.42	21.52	23.61	31.71	4.10478e-11	1.66586	8.66e-37	3.57873	6.98791e-09	2.66676	Molecular Function: beta-glucuronidase activity (GO:0004566);; Biological Process: carbohydrate metabolic process (GO:0005975);; Cellular Component: plant-type cell wall (GO:0009505);; Cellular Component: membrane (GO:0016020);;	K07964|0|tcc:TCM_038194|Glucuronidase 3 isoform 1; K07964 heparanase 1 [EC:3.2.1.166] (A)	Glycosyl hydrolase family 79, N-terminal domain	Heparanase-like protein 3 (Precursor) GN=At5g34940 OS=Arabidopsis thaliana (Mouse-ear cress) PE=2 SV=2	Glucuronidase 3 isoform 2 [Theobroma cacao]
c73174.graph_c0	46.16	28.05	22.68	11.2	11.3	12.09	679.66	684.97	481.68	82.7	45.71	36.32	0.00987543	-1.44836	1.74301e-36	4.19515	0.552265	0.429546	--	--	--	--	PREDICTED: uncharacterized protein LOC101785299 [Setaria italica]
c144767.graph_c0	8.83	6.79	4.13	4.27	4.53	4.81	172.92	133.86	126.78	43.55	77.46	12.9	0.302412	-0.508234	2.27212e-36	4.40333	0.113585	2.6958	Molecular Function: calcium ion binding (GO:0005509);;	K13448|6.29172e-65|pmum:103332442|probable calcium-binding protein CML31; K13448 calcium-binding protein CML (A)	EF hand;; EF-hand domain pair;; EF-hand domain pair;; EF-hand domain;; EF hand;; Cytoskeletal-regulatory complex EF hand;; Secreted protein acidic and rich in cysteine Ca binding region	Calcium-binding protein CML38 GN=CML38 OS=Arabidopsis thaliana (Mouse-ear cress) PE=2 SV=1	PREDICTED: probable calcium-binding protein CML31 [Prunus mume]
c155865.graph_c2	975.01	936.85	1196.57	735.63	677.34	754.74	67.45	65.31	55.21	487.97	452.06	403.84	0.20095	-0.48767	5.95711e-36	-4.10705	5.59635e-08	-1.27749	Molecular Function: transporter activity (GO:0005215);; Cellular Component: vacuole (GO:0005773);; Cellular Component: plasma membrane (GO:0005886);; Biological Process: water transport (GO:0006833);; Biological Process: response to osmotic stress (GO:0006970);; Biological Process: response to desiccation (GO:0009269);; Cellular Component: chloroplast (GO:0009507);; Biological Process: response t…	K09872|7.51734e-172|rcu:RCOM_1356060|Aquaporin PIP2.2, putative; K09872 aquaporin PIP (A)	Major intrinsic protein	Aquaporin PIP2-4 GN=PIP2-4 OS=Zea mays (Maize) PE=1 SV=1	plasma intrinsic protein 2,1 [Juglans regia]
c149561.graph_c0	2.7	1.53	0.94	4.03	6.37	4.89	40.26	61.47	53.63	35.6	46.92	38.07	7.10354e-06	1.58704	6.68773e-36	4.85294	4.92828e-26	4.51704	Molecular Function: signal transducer activity (GO:0004871);; Biological Process: signal transduction (GO:0007165);;	K12116|0|gmx:100301889|FKF1; circadian clock-associated FKF1; K12116 flavin-binding kelch repeat F-box protein 1 (A)	Galactose oxidase, central domain;; Galactose oxidase, central domain;; Kelch motif;; Kelch motif;; Kelch motif;; Kelch motif;; PAS domain;; PAS fold;; F-box domain	Adagio protein 3 GN=T23K23.10 OS=Arabidopsis thaliana (Mouse-ear cress) PE=1 SV=1	Adagio protein 3 [Morus notabilis]
c143614.graph_c0	55.93	55.09	39.98	2.27	3.8	3.49	1.87	1.84	4.82	7.65	6.01	6.36	3.69482e-34	-3.96784	9.8163e-36	-4.19698	1.94862e-24	-2.99652	Molecular Function: hydrolase activity (GO:0016787);;	--	Protein phosphatase 2C;; Protein phosphatase 2C	Probable protein phosphatase 2C 72 GN=At5g26010 OS=Arabidopsis thaliana (Mouse-ear cress) PE=2 SV=2	unnamed protein product [Vitis vinifera]
c134425.graph_c0	28.29	27.91	34.54	38.56	35.15	38.02	2.38	1.85	1.25	3.28	2.51	3.79	0.140315	0.341157	2.68595e-35	-4.10653	2.90182e-30	-3.32386	Molecular Function: DNA binding (GO:0003677);; Molecular Function: chromatin binding (GO:0003682);;	--	Myb-like DNA-binding domain	Protein REVEILLE 8 GN=F11F8.19 OS=Arabidopsis thaliana (Mouse-ear cress) PE=2 SV=1	hypothetical protein POPTR_0016s08470g [Populus trichocarpa]
c56805.graph_c0	24.66	25.12	25.77	21.51	22.85	22.87	1.45	1.38	0.91	1.67	1.74	2.46	0.628158	-0.13909	3.30209e-35	-4.39578	5.15836e-33	-3.7573	--	--	Dof domain, zinc finger	Cyclic dof factor 2 GN=MIJ24.16 OS=Arabidopsis thaliana (Mouse-ear cress) PE=1 SV=2	PREDICTED: cyclic dof factor 2-like [Malus domestica]
c152829.graph_c2	1201.53	1160.3	1458.64	125.92	66.13	93.87	79.15	173.09	46.66	138.05	165.15	85.19	7.11258e-53	-3.66742	7.86856e-35	-3.72719	4.3194e-48	-3.40683	--	--	--	--	--
c153052.graph_c0	46.63	28.67	20.89	7.09	5.69	5.28	945.28	691.87	708.49	70.81	29.53	25.57	0.00049271	-2.37545	1.86186e-34	4.55883	0.785295	0.289147	--	--	DDE superfamily endonuclease	--	hypothetical protein PRUPE_ppa004524mg [Prunus persica]
c123170.graph_c0	4.01	0.77	1.67	19.53	8.22	17.92	47.44	52.25	46.83	51.45	63.27	41.47	0.00116584	2.8814	2.2717e-34	4.4546	7.49954e-20	4.42422	Cellular Component: extracellular region (GO:0005576);;	--	Rare lipoprotein A (RlpA)-like double-psi beta-barrel	EG45-like domain containing protein (Precursor) GN=CjBAp12 OS=Citrus jambhiri (Rough lemon) PE=1 SV=1	PREDICTED: EG45-like domain containing protein [Prunus mume]
c136374.graph_c0	23.79	16.68	24.12	0.85	0.78	0.82	0.72	0.41	1.36	1.53	2.68	1.39	4.02491e-33	-4.68351	4.15117e-34	-4.7459	1.48318e-23	-3.57036	Biological Process: amino acid transmembrane transport (GO:0003333);; Molecular Function: amino acid transmembrane transporter activity (GO:0015171);; Cellular Component: integral component of membrane (GO:0016021);;	K15015|0|pper:PRUPE_ppa016615mg|hypothetical protein; K15015 solute carrier family 32 (vesicular inhibitory amino acid transporter) (A)	Transmembrane amino acid transporter protein	--	hypothetical protein PRUPE_ppa016615mg [Prunus persica]
c120099.graph_c0	43.16	43.83	49.59	41.39	55.02	46.35	5.63	6.84	3.04	10.8	10.35	18.34	0.714004	0.0855071	4.59083e-34	-3.20053	3.98144e-17	-1.78815	Cellular Component: mitochondrion (GO:0005739);; Cellular Component: chloroplast inner membrane (GO:0009706);; Cellular Component: magnesium chelatase complex (GO:0010007);; Biological Process: chlorophyll biosynthetic process (GO:0015995);; Molecular Function: magnesium chelatase activity (GO:0016851);; Biological Process: photosynthesis, light reaction (GO:0019684);;	K03403|0|vvi:100258964|CHLH; magnesium chelatase H subunit; K03403 magnesium chelatase subunit H [EC:6.6.1.1] (A)	CobN/Magnesium Chelatase;; Domain of unknown function (DUF3479)	Magnesium-chelatase subunit ChlH, chloroplastic (Precursor) GN=At5g13630 OS=Arabidopsis thaliana (Mouse-ear cress) PE=1 SV=1	PREDICTED: magnesium-chelatase subunit ChlH, chloroplastic [Populus euphratica]
c112040.graph_c0	138.13	117.02	151.99	17.16	18.3	18.78	10.92	20.97	15.53	30.08	32.03	20.81	1.31463e-40	-2.87979	1.69354e-33	-3.16479	2.68916e-27	-2.36372	Biological Process: dephosphorylation (GO:0016311);; Molecular Function: phosphocholine phosphatase activity (GO:0052731);; Molecular Function: phosphoethanolamine phosphatase activity (GO:0052732);;	K13248|1.27346e-149|pper:PRUPE_ppa009904mg|hypothetical protein; K13248 pyridoxal phosphate phosphatase PHOSPHO2 [EC:3.1.3.74] (A)	Putative Phosphatase;; haloacid dehalogenase-like hydrolase;; Haloacid dehalogenase-like hydrolase	Inorganic pyrophosphatase 2 GN=At1g17710 OS=Arabidopsis thaliana (Mouse-ear cress) PE=2 SV=1	hypothetical protein PRUPE_ppa009904mg [Prunus persica]
c115951.graph_c0	61.71	57.3	61.62	50.34	58.46	60.13	7.77	6.15	5.9	17.33	14.6	22.15	0.815713	-0.0661048	3.51382e-33	-3.27722	1.05878e-14	-1.77957	Biological Process: leaf senescence (GO:0010150);; Biological Process: vegetative to reproductive phase transition of meristem (GO:0010228);; Biological Process: myo-inositol hexakisphosphate biosynthetic process (GO:0010264);; Biological Process: cellular response to oxidative stress (GO:0034599);; Biological Process: reactive oxygen species metabolic process (GO:0072593);;	--	--	--	PREDICTED: uncharacterized protein LOC105108819 isoform X1 [Populus euphratica]
c157031.graph_c0	60.94	69.39	63.26	89.35	100.5	94.21	4.35	1.64	0.98	0	0.39	1.07	0.00822964	0.585791	1.99231e-32	-4.85522	5.58831e-55	-7.36184	Molecular Function: DNA binding (GO:0003677);; Molecular Function: chromatin binding (GO:0003682);;	K12133|4.13452e-22|gmx:100101859|MYB155, MYB123; MYB transcription factor MYB155; K12133 MYB-related transcription factor LHY (A)	--	Protein LHY GN=LHY OS=Arabidopsis thaliana (Mouse-ear cress) PE=1 SV=2	late elongated hypocotyl [Castanea sativa]
c139040.graph_c0	75.39	55.31	82.41	3.67	14.09	8.25	2.31	4.28	3.29	3.85	4.87	14.38	2.00116e-16	-3.04299	1.25838e-31	-4.49273	1.67907e-18	-3.25551	Molecular Function: peroxidase activity (GO:0004601);; Cellular Component: cytosol (GO:0005829);; Biological Process: response to oxidative stress (GO:0006979);; Molecular Function: heme binding (GO:0020037);; Molecular Function: metal ion binding (GO:0046872);; Biological Process: defense response to fungus (GO:0050832);; Biological Process: oxidation-reduction process (GO:0055114);;	K00430|0|tcc:TCM_022117|Peroxidase superfamily protein; K00430 peroxidase [EC:1.11.1.7] (A)	Peroxidase	Peroxidase 21 (Precursor) GN=T2N18.11 OS=Arabidopsis thaliana (Mouse-ear cress) PE=1 SV=1	Peroxidase superfamily protein [Theobroma cacao]
c118357.graph_c0	69.39	78.32	84.71	9.54	17.38	10.71	6.08	14.38	4	0.86	2.24	1.26	3.54657e-41	-2.61046	1.25838e-31	-3.31887	1.78191e-81	-5.81872	--	--	--	--	--
c39539.graph_c0	51.31	69.26	52.59	6.79	6.83	6.39	3.93	5.1	2.34	1.2	1.96	1.58	1.63626e-23	-3.08074	2.61623e-31	-3.99251	1.60682e-45	-5.23759	Biological Process: defense response (GO:0006952);; Biological Process: response to biotic stimulus (GO:0009607);;	--	Pathogenesis-related protein Bet v I family;; Pathogenesis-related protein Bet v I family	Major allergen Pru ar 1 OS=Prunus armeniaca (Apricot) PE=1 SV=1	PREDICTED: major allergen Pru ar 1-like [Pyrus x bretschneideri]
c90386.graph_c0	403.22	450.95	437.44	63.96	79.62	77.63	48.46	64.31	47.59	76	79.49	65.03	9.78537e-48	-2.52291	4.29536e-31	-3.07197	1.7241e-36	-2.68455	--	--	Probable lipid transfer	--	unknown [Medicago truncatula]
c91928.graph_c0	107.51	104.63	133.29	73.04	83.2	81.99	16.47	16.16	11.32	31.68	35.68	43.56	0.00875645	-0.511113	6.43857e-31	-3.03431	7.67597e-14	-1.66053	Molecular Function: metalloendopeptidase activity (GO:0004222);; Molecular Function: ATP binding (GO:0005524);; Biological Process: proteolysis (GO:0006508);; Cellular Component: membrane (GO:0016020);; Molecular Function: nucleoside-triphosphatase activity (GO:0017111);; Biological Process: protein catabolic process (GO:0030163);;	K03798|0|pxb:103955130|ATP-dependent zinc metalloprotease FTSH 2, chloroplastic; K03798 cell division protease FtsH [EC:3.4.24.-] (A)	Peptidase family M41;; ATPase family associated with various cellular activities (AAA);; AAA domain (dynein-related subfamily);; Holliday junction DNA helicase ruvB N-terminus	ATP-dependent zinc metalloprotease FTSH 2, chloroplastic (Precursor) OS=Oryza sativa subsp. japonica (Rice) PE=3 SV=1	ATP-dependent zinc metalloprotease FTSH 2 [Morus notabilis]
c111278.graph_c0	3.76	3.53	2.69	3.45	5.94	4.98	44.23	40.66	37	19.33	34.64	20.97	0.168857	0.532317	6.57641e-31	3.44936	0.000123629	2.72044	Molecular Function: sequence-specific DNA binding transcription factor activity (GO:0003700);; Molecular Function: peptide-aspartate beta-dioxygenase activity (GO:0004597);; Biological Process: regulation of transcription, DNA-templated (GO:0006355);; Biological Process: regulation of circadian rhythm (GO:0042752);; Biological Process: oxidation-reduction process (GO:0055114);;	--	Cupin-like domain;; Cupin-like domain;; Cupin superfamily protein;; JmjC domain, hydroxylase	Putative lysine-specific demethylase JMJD5 GN=MOE17.12 OS=Arabidopsis thaliana (Mouse-ear cress) PE=2 SV=1	PREDICTED: putative lysine-specific demethylase JMJD5 [Pyrus x bretschneideri]
c149445.graph_c0	10.68	8.86	10.76	4.31	6.52	5.77	104.75	100.42	76.44	34.06	24.44	17.41	0.000735771	-0.850738	6.72395e-31	3.15858	0.00032638	1.26538	--	--	U-box domain;; Armadillo/beta-catenin-like repeat;; Zinc-finger of the MIZ type in Nse subunit;; Armadillo-like;; Neurochondrin	U-box domain-containing protein 19 GN=PUB19 OS=Arabidopsis thaliana (Mouse-ear cress) PE=2 SV=1	PREDICTED: U-box domain-containing protein 19-like [Prunus mume]
c153769.graph_c1	982.15	997.96	982.78	850.43	929.13	956.9	75.11	61.81	68.08	137.48	160.11	134.94	0.842804	-0.0983764	7.69978e-31	-3.5344	1.5682e-27	-2.36836	Molecular Function: binding (GO:0005488);;	K12133|8.37459e-169|rcu:RCOM_1340450|hypothetical protein; K12133 MYB-related transcription factor LHY (A)	Myb-like DNA-binding domain;; Myb-like DNA-binding domain	Protein LHY GN=LHY OS=Arabidopsis thaliana (Mouse-ear cress) PE=1 SV=2	late elongated hypocotyl [Castanea sativa]
c147482.graph_c0	969.91	1163.47	1121.3	558.18	550.05	589.49	84.57	81	55.77	56.59	65.62	71.92	0.0134119	-0.909222	9.06966e-31	-3.9386	2.51241e-65	-4.10713	Molecular Function: adenosylmethionine decarboxylase activity (GO:0004014);; Biological Process: S-adenosylmethioninamine biosynthetic process (GO:0006557);; Biological Process: spermine biosynthetic process (GO:0006597);; Biological Process: spermidine biosynthetic process (GO:0008295);;	K01611|0|vvi:100240686|SAMDC; S-adenosylmethionine decarboxylase proenzyme; K01611 S-adenosylmethionine decarboxylase [EC:4.1.1.50] (A)	Adenosylmethionine decarboxylase;; S-adenosyl-l-methionine decarboxylase leader peptide	S-adenosylmethionine decarboxylase beta chain (Precursor) GN=SAMDC OS=Ipomoea nil (Japanese morning glory) PE=3 SV=1	PREDICTED: S-adenosylmethionine decarboxylase proenzyme-like [Sesamum indicum]
c132363.graph_c0	14.41	7.65	8.25	8.4	4.16	7.47	171.14	155.94	118.12	26	18.1	13.13	0.356146	-0.547147	3.06057e-30	3.79136	0.144495	0.710835	Biological Process: signal transduction (GO:0007165);; Biological Process: response to salicylic acid (GO:0009751);; Biological Process: cellular response to organic substance (GO:0071310);; Biological Process: cellular response to oxygen-containing compound (GO:1901701);;	--	Glutaredoxin	Glutaredoxin-C9 GN=F3M18.8 OS=Arabidopsis thaliana (Mouse-ear cress) PE=1 SV=1	PREDICTED: glutaredoxin-C9-like [Populus euphratica]
c151871.graph_c0	93.16	95.15	100.51	23.98	39.09	32.98	12.54	13.81	11.37	28.21	21.43	20.33	9.34907e-20	-1.58508	3.31196e-30	-3.00494	4.84341e-23	-2.09183	Molecular Function: ATP binding (GO:0005524);; Biological Process: ATP catabolic process (GO:0006200);; Cellular Component: membrane (GO:0016020);; Molecular Function: ATPase activity (GO:0016887);;	--	ABC-2 type transporter;; ABC transporter;; Plant PDR ABC transporter associated;; AAA domain;; ATPase family associated with various cellular activities (AAA)	Pleiotropic drug resistance protein 12 OS=Oryza sativa subsp. japonica (Rice) PE=2 SV=1	PREDICTED: ABC transporter G family member 36-like [Fragaria vesca subsp. vesca]
c145115.graph_c0	2.83	1.21	0.35	0.74	3.51	2.91	30.98	31.55	42.42	171.66	148.53	82.84	0.565515	0.702246	4.79177e-30	4.53469	1.04856e-21	6.40166	Biological Process: protein folding (GO:0006457);; Cellular Component: chloroplast (GO:0009507);; Biological Process: heat acclimation (GO:0010286);;	K13993|1.51151e-89|mdm:103439934|small heat shock protein, chloroplastic; K13993 HSP20 family protein (A)	Hsp20/alpha crystallin family	Small heat shock protein, chloroplastic (Fragment) GN=HSP22 OS=Glycine max (Soybean) PE=2 SV=1	Small heat shock protein isoform 2 [Theobroma cacao]
c39235.graph_c0	43.01	68.19	58.5	2.06	2.55	1.79	0.84	1.54	1.02	0.43	0.51	0.83	2.29695e-23	-4.69925	2.31806e-29	-5.70731	1.34531e-35	-6.66441	Molecular Function: iron ion binding (GO:0005506);; Biological Process: response to red light (GO:0010114);; Cellular Component: cytoplasmic membrane-bounded vesicle (GO:0016023);; Molecular Function: oxidoreductase activity, acting on single donors with incorporation of molecular oxygen, incorporation of two atoms of oxygen (GO:0016702);; Molecular Function: gibberellin 3-beta-dioxygenase activi…	K04125|0|tcc:TCM_029483|Gibberellin 2-beta-dioxygenase isoform 1; K04125 gibberellin 2-oxidase [EC:1.14.11.13] (A)	2OG-Fe(II) oxygenase superfamily;; non-haem dioxygenase in morphine synthesis N-terminal	Gibberellin 2-beta-dioxygenase GN=GA2OX1 OS=Phaseolus coccineus (Scarlet runner bean) PE=2 SV=1	Gibberellin 2-beta-dioxygenase isoform 1 [Theobroma cacao]
c105395.graph_c0	86.09	144.57	114.56	2.09	2.57	1.73	1.1	1.46	0.76	0.09	0	0	7.74856e-24	-5.7254	8.40858e-29	-6.76585	1.172e-43	-12.2543	--	--	--	--	hypothetical protein CISIN_1g033670mg [Citrus sinensis]
c140045.graph_c0	12.31	12.9	15.93	5.96	7.78	8.03	1.55	1.16	1.2	1.18	1.89	1.91	6.801e-06	-0.901143	6.29628e-28	-3.45548	2.80568e-27	-3.04763	Cellular Component: plasma membrane (GO:0005886);; Biological Process: rRNA processing (GO:0006364);; Biological Process: chloroplast relocation (GO:0009902);; Biological Process: thylakoid membrane organization (GO:0010027);; Biological Process: photosystem II assembly (GO:0010207);; Biological Process: regulation of protein dephosphorylation (GO:0035304);; Biological Process: transcription from…	--	N-terminal C2 in EEIG1 and EHBP1 proteins	--	hypothetical protein JCGZ_08043 [Jatropha curcas]
c56941.graph_c0	17.3	20.59	17.23	1.57	2.87	2.89	1.19	1.96	0.7	0.34	1.65	0.42	7.55118e-30	-2.90372	6.42178e-28	-3.9065	1.79746e-39	-4.53058	--	--	--	--	--
c143217.graph_c0	130.2	127.06	148.22	23.29	21.01	24.25	22.91	19.96	15.23	17	22.17	15.01	1.65977e-49	-2.51688	1.06987e-27	-2.86379	1.94391e-43	-2.98351	--	--	No apical meristem (NAM) protein;; No apical meristem (NAM) protein	NAC domain-containing protein 86 {ECO:0000312|EMBL:AED92405.1} OS=Arabidopsis thaliana (Mouse-ear cress) PE=2 SV=1	transcription factor, putative [Ricinus communis]
c155503.graph_c0	82.42	78.74	106.33	26.1	36.46	37.85	14.38	12.9	13.68	3.37	6.98	4.48	5.01469e-15	-1.61532	1.09378e-27	-2.86308	1.1746e-71	-4.41188	Cellular Component: membrane (GO:0016020);; Molecular Function: transferase activity, transferring glycosyl groups (GO:0016757);;	--	UDP-glucoronosyl and UDP-glucosyl transferase	Putative UDP-rhamnose:rhamnosyltransferase 1 OS=Fragaria ananassa (Strawberry) PE=2 SV=1	hypothetical protein PRUPE_ppa023071mg [Prunus persica]
c88887.graph_c0	109.81	104.58	126.69	13.72	23.89	20.25	21.75	11.29	14.11	1.32	3.97	3.91	6.25032e-46	-2.54718	2.22699e-27	-2.9088	4.99553e-84	-5.28241	Biological Process: respiratory burst involved in defense response (GO:0002679);; Molecular Function: chitinase activity (GO:0004568);; Cellular Component: extracellular region (GO:0005576);; Cellular Component: cell wall (GO:0005618);; Biological Process: carbohydrate metabolic process (GO:0005975);; Biological Process: chitin catabolic process (GO:0006032);; Molecular Function: chitin binding (…	K01183|3.61116e-156|pmum:103322428|endochitinase PR4-like; K01183 chitinase [EC:3.2.1.14] (A)	Chitinase class I;; Chitin recognition protein	Endochitinase PR4 (Precursor) GN=CHI4 OS=Phaseolus vulgaris (Kidney bean) PE=2 SV=1	PREDICTED: endochitinase PR4-like [Prunus mume]
c139240.graph_c0	13.31	10.81	10.25	7.29	7.37	8.07	89.56	84.53	79.25	21.42	19.12	17.12	0.0243265	-0.56599	3.7441e-27	2.82581	0.0219529	0.69643	Cellular Component: nucleus (GO:0005634);;	--	--	--	PREDICTED: uncharacterized protein LOC104731467 [Camelina sativa]
c98399.graph_c0	21.97	27.98	29.71	5.28	7.17	4.47	0.78	2.08	4.8	3.57	1.26	2.3	1.09954e-17	-2.268	4.26846e-27	-3.53107	1.16012e-32	-3.64058	Molecular Function: DNA binding (GO:0003677);;	K09338|1.29418e-76|pper:PRUPE_ppa009419mg|hypothetical protein; K09338 homeobox-leucine zipper protein (A)	Homeobox domain;; Homeobox associated leucine zipper	Homeobox-leucine zipper protein ATHB-16 GN=ATHB-16 OS=Arabidopsis thaliana (Mouse-ear cress) PE=2 SV=2	hypothetical protein PRUPE_ppa009419mg [Prunus persica]
c148236.graph_c1	52.29	39.67	45.3	54.8	47.07	52.75	316.79	442.62	384.31	163.17	143.42	137.98	0.462881	0.208966	7.80184e-27	3.00008	1.08553e-14	1.6421	--	--	Proline-rich nuclear receptor coactivator	--	PREDICTED: uncharacterized protein LOC101217755 [Cucumis sativus]
c98395.graph_c0	3.43	1.1	1.43	1.22	1.94	1.14	53.45	36.04	47.14	7.38	3.45	1.81	0.713967	-0.461735	2.21279e-26	4.46917	0.464645	0.904471	--	--	--	--	--
c122423.graph_c0	36.5	38.51	45.79	5.56	8.52	9.05	4	8.97	3.13	2.28	2.9	3.47	2.12813e-29	-2.37306	2.35545e-26	-2.97856	5.28363e-47	-3.83766	--	--	--	--	--
c139220.graph_c0	109.73	131.2	130.93	50.43	62.19	58.95	21.86	18.77	21.77	31.61	27.92	27.51	4.58868e-11	-1.10836	3.80325e-26	-2.7525	3.11775e-26	-2.31444	--	--	Domain of unknown function (DUF4210);; Chromosome segregation during meiosis	--	hypothetical protein PRUPE_ppa001855mg [Prunus persica]
c154872.graph_c3	10.02	10.44	12.6	2.06	1.76	1.13	2.04	0.99	1.87	2.15	1.81	0.79	4.22098e-33	-3.67924	4.43375e-26	-4.31719	3.68315e-33	-4.59658	--	K05907|1.23368e-22|cmo:103484617|5'-adenylylsulfate reductase 1, chloroplastic-like; K05907 adenylyl-sulfate reductase (glutathione) [EC:1.8.4.9] (A)	--	5&apos;-adenylylsulfate reductase 2, chloroplastic (Precursor) GN=F19K23.11 OS=Arabidopsis thaliana (Mouse-ear cress) PE=1 SV=2	PREDICTED: 5&apos;-adenylylsulfate reductase 1, chloroplastic-like [Cucumis melo]
c147008.graph_c0	26.32	22.48	20.82	19.78	21.97	20.36	187.36	151.82	152.33	38.4	32.88	30.56	0.619454	-0.134085	6.59609e-26	2.76534	0.0818738	0.503042	--	--	Protein of unknown function (DUF793);; Protein of unknown function (DUF677)	--	PREDICTED: uncharacterized protein LOC104450857 [Eucalyptus grandis]
c75278.graph_c0	67.53	71.26	69.82	39.54	63.22	56.5	10.17	13.16	9.38	18.15	15.7	17.36	0.0741511	-0.37554	8.61144e-26	-2.73405	5.23884e-21	-2.06231	Cellular Component: histone acetyltransferase complex (GO:0000123);; Molecular Function: DNA binding (GO:0003677);; Molecular Function: transporter activity (GO:0005215);; Molecular Function: protein binding (GO:0005515);; Molecular Function: ATP binding (GO:0005524);; Cellular Component: plasma membrane (GO:0005886);; Biological Process: ATP catabolic process (GO:0006200);; Biological Process: t…	--	ABC transporter;; ABC transporter;; AAA domain;; RecF/RecN/SMC N terminal domain;; AAA domain;; P-loop containing region of AAA domain;; Miro-like protein;; ATPase family associated with various cellular activities (AAA)	ABC transporter F family member 5 GN=MXK3.6 OS=Arabidopsis thaliana (Mouse-ear cress) PE=2 SV=1	PREDICTED: LOW QUALITY PROTEIN: ABC transporter F family member 5 [Cucumis melo]
c121521.graph_c1	9.91	12.74	11.16	0.93	0.33	0.42	0.35	0.66	0.08	0.28	0.09	0.15	3.61975e-32	-4.25488	1.03867e-25	-5.02963	1.62362e-36	-6.16274	--	--	--	--	--
c156656.graph_c0	1.52	1.05	1.1	2.02	2.53	1.77	13.02	11.97	14.34	3.07	1.67	2.17	0.0350818	0.811286	1.03867e-25	3.36593	0.0669955	0.865438	--	K13457|0|pop:POPTR_0001s01660g|NBS-LRR resistance gene-like protein ARGH35; K13457 disease resistance protein RPM1 (A)	NB-ARC domain;; Leucine rich repeat;; Leucine Rich repeats (2 copies);; AAA domain;; AAA domain;; Leucine Rich Repeat	Disease resistance protein RPM1 GN=F17A9.20 OS=Arabidopsis thaliana (Mouse-ear cress) PE=1 SV=1	PREDICTED: disease resistance protein RPM1-like [Populus euphratica]
c130087.graph_c0	113.01	130.86	82.75	144.37	170.81	168.65	6.92	3.72	2.66	2.39	2.47	3.94	0.00220983	0.591961	1.04536e-25	-4.67156	9.83628e-31	-5.24585	Molecular Function: ATP binding (GO:0005524);; Biological Process: ATP catabolic process (GO:0006200);; Biological Process: stomatal complex morphogenesis (GO:0010103);; Cellular Component: membrane (GO:0016020);; Molecular Function: ATPase activity, coupled to transmembrane movement of substances (GO:0042626);;	--	ABC-2 type transporter;; ABC transporter;; AAA domain	ABC transporter G family member 5 GN=T10F5.15 OS=Arabidopsis thaliana (Mouse-ear cress) PE=2 SV=1	ABC-2 type transporter family protein [Theobroma cacao]
c71016.graph_c0	7.57	6.98	4.55	2.9	2.37	1.48	139.13	134.88	91.63	6.18	3.91	2.59	0.000501421	-1.44218	1.07583e-25	4.20163	0.195692	-0.766873	--	--	Ring finger domain;; RING-H2 zinc finger;; Zinc finger, C3HC4 type (RING finger);; Zinc finger, C3HC4 type (RING finger);; zinc-RING finger domain;; Zinc finger, C3HC4 type (RING finger)	RING-H2 finger protein ATL2 GN=ATL2 OS=Arabidopsis thaliana (Mouse-ear cress) PE=2 SV=2	hypothetical protein JCGZ_18911 [Jatropha curcas]
c107228.graph_c0	5.69	1.94	1.7	0.83	0.33	0.57	146.44	96.07	107.01	5.66	1.41	1.34	0.0884178	-2.35985	2.0428e-25	5.18113	0.925204	-0.30288	--	--	AP2 domain	Ethylene-responsive transcription factor ERF109 GN=ERF109 OS=Arabidopsis thaliana (Mouse-ear cress) PE=1 SV=1	PREDICTED: ethylene-responsive transcription factor ERF109-like [Populus euphratica]
c111187.graph_c0	2.68	0.93	0.81	16.48	19.01	17.41	28.55	21.6	22.03	10.4	9.54	17.15	2.13999e-30	3.63932	2.72402e-25	3.99231	4.97019e-05	2.98803	Molecular Function: serine-type carboxypeptidase activity (GO:0004185);; Biological Process: proteolysis (GO:0006508);;	K16297|1.43131e-143|pop:POPTR_0001s13140g|POPTRDRAFT_797202; serine carboxypeptidase S10 family protein; K16297 serine carboxypeptidase-like clade II [EC:3.4.16.-] (A)	Serine carboxypeptidase;; Serine carboxypeptidase	Serine carboxypeptidase-like 45 (Precursor) GN=SCPL45 OS=Arabidopsis thaliana (Mouse-ear cress) PE=2 SV=1	serine carboxypeptidase S10 family protein [Populus trichocarpa]
c157362.graph_c0	6.51	4.58	3.61	2.79	3.12	3.99	84.18	91.98	79.74	67.57	57.83	62.28	0.389734	-0.54077	4.67621e-25	4.06442	5.25244e-15	3.13685	Cellular Component: nucleoplasm (GO:0005654);; Biological Process: starch metabolic process (GO:0005982);; Biological Process: regulation of transcription, DNA-templated (GO:0006355);; Biological Process: response to cold (GO:0009409);; Biological Process: response to blue light (GO:0009637);; Biological Process: flower development (GO:0009908);; Biological Process: response to far red light (GO:…	K12124|1.41502e-61|pper:PRUPE_ppa000556mg|hypothetical protein; K12124 GIGANTEA (A)	--	Protein GIGANTEA OS=Oryza sativa subsp. japonica (Rice) PE=2 SV=2	hypothetical protein PRUPE_ppa000556mg [Prunus persica]
c128332.graph_c0	47.68	27.64	29.38	209.12	267.96	276.05	242.43	226.74	234.88	191.74	185.84	238.06	4.35793e-62	2.87102	5.46097e-25	2.69655	8.24177e-15	2.49025	Molecular Function: peroxidase activity (GO:0004601);; Biological Process: response to oxidative stress (GO:0006979);; Molecular Function: heme binding (GO:0020037);; Molecular Function: metal ion binding (GO:0046872);; Biological Process: oxidation-reduction process (GO:0055114);;	K00430|3.15896e-177|rcu:RCOM_0533480|Peroxidase 72 precursor, putative (EC:1.11.1.7); K00430 peroxidase [EC:1.11.1.7] (A)	Peroxidase	Peroxidase 72 (Precursor) OS=Arabidopsis thaliana (Mouse-ear cress) PE=1 SV=1	PREDICTED: peroxidase 72-like [Nicotiana tomentosiformis]
c124002.graph_c0	49.04	50.69	58.51	4.29	4.98	4.16	7.51	5.26	2.34	2.81	1.9	3.64	2.15718e-44	-3.5275	5.57534e-25	-3.44997	2.18779e-41	-4.43505	Cellular Component: peroxisome (GO:0005777);;	--	NADH-ubiquinone reductase complex 1 MLRQ subunit	--	PREDICTED: uncharacterized protein LOC101265497 [Solanum lycopersicum]
c148761.graph_c0	37.63	39.06	38.48	34.77	50.03	41.68	6.33	6.27	3.88	8.76	6.1	7.99	0.46009	0.154163	6.3776e-25	-2.86539	3.78505e-22	-2.38937	Molecular Function: iron ion binding (GO:0005506);; Molecular Function: chlorophyllide a oxygenase [overall] activity (GO:0010277);; Molecular Function: oxidoreductase activity, acting on paired donors, with incorporation or reduction of molecular oxygen (GO:0016705);; Molecular Function: 2 iron, 2 sulfur cluster binding (GO:0051537);; Biological Process: oxidation-reduction process (GO:0055114);;	K13600|0|pop:POPTR_0002s08380g|POPTRDRAFT_1071581; hypothetical protein; K13600 chlorophyllide a oxygenase [EC:1.14.13.122] (A)	Pheophorbide a oxygenase;; Rieske [2Fe-2S] domain	Chlorophyllide a oxygenase, chloroplastic (Precursor) GN=T18F15.7 OS=Arabidopsis thaliana (Mouse-ear cress) PE=1 SV=1	hypothetical protein POPTR_0002s08380g [Populus trichocarpa]
c95296.graph_c1	45.17	51.44	46.4	12.45	24.41	18.87	5.38	8.1	3.88	13.47	13.35	13.64	7.92906e-12	-1.35044	6.95964e-25	-3.10624	2.50922e-13	-1.9263	--	--	Protein of unknown function (DUF1475)	--	PREDICTED: uncharacterized protein LOC100784044 isoform X1 [Glycine max]
c157227.graph_c0	100.31	116.32	109.28	28.56	33.58	29.49	14.86	27.84	10.47	9.45	10.83	11.08	9.97455e-28	-1.80329	1.17918e-24	-2.68307	3.37308e-48	-3.45029	Molecular Function: DNA binding (GO:0003677);; Biological Process: regulation of transcription, DNA-templated (GO:0006355);;	--	No apical meristem (NAM) protein	NAC transcription factor NAM-2 GN=NAM-2 OS=Hordeum vulgare var. distichum (Domesticated barley) PE=3 SV=1	NAC domain protein, IPR003441 [Theobroma cacao]
c153492.graph_c0	85.67	81.8	90.9	57.9	60.77	66.51	14.64	18.18	10.69	25.91	35.84	28.99	0.0123496	-0.453075	1.41745e-24	-2.6688	1.25583e-12	-1.56498	Molecular Function: monooxygenase activity (GO:0004497);; Molecular Function: iron ion binding (GO:0005506);; Molecular Function: electron carrier activity (GO:0009055);; Molecular Function: oxidoreductase activity, acting on paired donors, with incorporation or reduction of molecular oxygen (GO:0016705);; Molecular Function: heme binding (GO:0020037);; Biological Process: oxidation-reduction pro…	--	Cytochrome P450	Cytochrome P450 82C4 GN=CYP82C4 OS=Arabidopsis thaliana (Mouse-ear cress) PE=2 SV=1	PREDICTED: cytochrome P450 82C4-like [Malus domestica]
c113939.graph_c0	64.06	74.85	62.79	10.51	18.48	15.45	12.78	9.14	9.89	3.59	4.02	4.17	1.34817e-36	-2.1704	1.46478e-24	-2.72036	1.68808e-60	-4.14793	Biological Process: abscisic acid-activated signaling pathway (GO:0009738);;	K14496|5.95407e-106|pop:POPTR_0016s13320g|POPTRDRAFT_907261; hypothetical protein; K14496 abscisic acid receptor PYR/PYL family (A)	Polyketide cyclase / dehydrase and lipid transport;; Pathogenesis-related protein Bet v I family;; Polyketide cyclase / dehydrase and lipid transport	Abscisic acid receptor PYL4 GN=T19C21.20 OS=Arabidopsis thaliana (Mouse-ear cress) PE=1 SV=1	hypothetical protein JCGZ_00422 [Jatropha curcas]
c144088.graph_c0	8	4.56	3.65	39.34	38.81	41.34	46.99	38.36	50.43	22.36	19.72	35.56	5.95691e-46	2.91112	1.68752e-24	2.99958	0.00123669	2.17534	--	--	Eukaryotic cytochrome b561	Cytochrome b561 domain-containing protein At4g18260 (Precursor) GN=At4g18260 OS=Arabidopsis thaliana (Mouse-ear cress) PE=2 SV=1	Cytochrome B561-related protein, putative [Theobroma cacao]
c137066.graph_c0	257.79	282.35	276.08	470.49	421.32	503.37	57.49	30.91	37.14	48.82	52.25	58.29	0.00161714	0.805155	1.99283e-24	-2.75535	1.53258e-30	-2.3988	Molecular Function: adenosylmethionine decarboxylase activity (GO:0004014);; Biological Process: spermine biosynthetic process (GO:0006597);; Biological Process: spermidine biosynthetic process (GO:0008295);;	K01611|3.55166e-169|pop:POPTR_0018s11040g|POPTRDRAFT_262537; hypothetical protein; K01611 S-adenosylmethionine decarboxylase [EC:4.1.1.50] (A)	Adenosylmethionine decarboxylase;; S-adenosyl-l-methionine decarboxylase leader peptide	S-adenosylmethionine decarboxylase beta chain (Precursor) OS=Oryza sativa subsp. japonica (Rice) PE=2 SV=1	PREDICTED: S-adenosylmethionine decarboxylase proenzyme-like [Nelumbo nucifera]
c144792.graph_c0	33.89	34.27	30.71	18.04	21.11	23.83	4.61	4.62	5.14	6.07	7.45	8.45	0.000611536	-0.628915	2.79637e-24	-2.83916	3.28698e-19	-2.19636	Molecular Function: hydrolase activity, hydrolyzing O-glycosyl compounds (GO:0004553);; Biological Process: carbohydrate metabolic process (GO:0005975);;	K01188|0|cic:CICLE_v10031299mg|hypothetical protein; K01188 beta-glucosidase [EC:3.2.1.21] (A)	Glycosyl hydrolase family 1;; Cellulase (glycosyl hydrolase family 5)	Beta-glucosidase 40 (Precursor) GN=BGLU40 OS=Arabidopsis thaliana (Mouse-ear cress) PE=2 SV=1	hypothetical protein CICLE_v10031299mg [Citrus clementina]
c135774.graph_c0	74.78	87.6	90.46	23.63	40.15	39.85	15.21	12.27	11.46	18.07	16.93	15.79	4.47771e-12	-1.26314	2.83438e-24	-2.70093	5.35444e-24	-2.34814	--	--	--	--	hypothetical protein PRUPE_ppa001855mg [Prunus persica]
c146769.graph_c1	113.06	134.55	143.65	32.63	49.34	49.46	23.8	27.64	13.42	25.67	28.62	21.9	6.00064e-16	-1.56456	3.23478e-24	-2.65693	9.39969e-30	-2.39907	Biological Process: carbohydrate metabolic process (GO:0005975);; Molecular Function: cellulase activity (GO:0008810);; Molecular Function: carbohydrate binding (GO:0030246);;	--	Glycosyl hydrolase family 9;; Carbohydrate binding domain CBM49	Endoglucanase 6 (Precursor) GN=At1g64390 OS=Arabidopsis thaliana (Mouse-ear cress) PE=2 SV=2	PREDICTED: endoglucanase 6 [Populus euphratica]
c153738.graph_c2	122.24	140.96	146.76	120.5	159.28	141.89	25.8	23.82	16.83	33.65	32.31	28.74	0.966466	0.00762924	4.01801e-24	-2.64342	4.70745e-23	-2.09012	--	--	Myb-like DNA-binding domain	Protein REVEILLE 1 GN=RVE1 OS=Arabidopsis thaliana (Mouse-ear cress) PE=2 SV=1	PREDICTED: protein REVEILLE 1 [Vitis vinifera]
c141401.graph_c0	43.83	29.88	28.28	21.64	30.06	22.71	260.27	338.18	375.35	476.16	629.15	590.24	0.252806	-0.427083	4.15332e-24	3.2005	2.5948e-22	3.96219	Biological Process: protein folding (GO:0006457);; Molecular Function: heat shock protein binding (GO:0031072);;	--	DnaJ domain	Chaperone protein dnaJ 15 GN=T2E12.8 OS=Arabidopsis thaliana (Mouse-ear cress) PE=1 SV=1	hypothetical protein JCGZ_23249 [Jatropha curcas]
c156608.graph_c0	39.26	40.98	48.05	15.18	26.35	21.92	6.04	6.43	9.76	5.04	6.61	3.92	1.57809e-06	-1.02163	5.618e-24	-2.66081	2.12224e-43	-3.30405	Molecular Function: inward rectifier potassium channel activity (GO:0005242);; Cellular Component: plasma membrane (GO:0005886);; Biological Process: iron ion transport (GO:0006826);; Biological Process: cell adhesion (GO:0007155);; Biological Process: response to water deprivation (GO:0009414);; Biological Process: response to salt stress (GO:0009651);; Biological Process: meristem initiation (G…	--	Ion transport protein;; Cyclic nucleotide-binding domain;; Ion channel;; Domain of unknown function (DUF3354);; Ankyrin repeats (many copies)	Potassium channel AKT1 GN=AKT1 OS=Arabidopsis thaliana (Mouse-ear cress) PE=1 SV=2	PREDICTED: potassium channel AKT1 isoform X1 [Cucumis melo]
c137801.graph_c1	9.26	7.68	7.16	22.65	24.66	25.02	52.18	47.53	63.05	45.28	41.61	52.43	4.97334e-18	1.633	9.08882e-24	2.69944	6.63324e-22	2.51042	--	--	--	--	PREDICTED: uncharacterized protein LOC103326844 [Prunus mume]
c132752.graph_c0	31.48	46.81	45.32	1.53	1.12	2.32	3.08	2.06	1.42	1.36	0.4	0.09	2.72243e-26	-4.61175	9.85083e-24	-4.29797	8.71063e-36	-6.30733	Molecular Function: o-succinylbenzoate-CoA ligase activity (GO:0008756);; Cellular Component: plasmodesma (GO:0009506);; Cellular Component: chloroplast stroma (GO:0009570);; Biological Process: positive regulation of seed germination (GO:0010030);; Biological Process: response to nitrate (GO:0010167);; Biological Process: seed coat development (GO:0010214);; Biological Process: nitrate transport…	--	AMP-binding enzyme C-terminal domain;; AMP-binding enzyme	Oxalate--CoA ligase {ECO:0000305} OS=Arabidopsis thaliana (Mouse-ear cress) PE=1 SV=1	PREDICTED: 4-coumarate--CoA ligase-like 10 [Nicotiana tomentosiformis]
c106561.graph_c0	30.88	28.5	27.66	1.34	1.97	2.05	1.71	2.57	1.89	2.25	2.48	1.31	7.66205e-40	-4.07392	1.66046e-23	-3.80953	2.66096e-28	-3.87921	Cellular Component: plasma membrane (GO:0005886);; Molecular Function: adenyl nucleotide binding (GO:0030554);;	K16302|4.07149e-63|tcc:TCM_000853|CBS domain-containing protein with a domain of Uncharacterized protein function (DUF21); K16302 metal transporter CNNM (A)	Domain of unknown function DUF21;; Domain of unknown function DUF21	DUF21 domain-containing protein At2g14520 GN=CBSDUF3 OS=Arabidopsis thaliana (Mouse-ear cress) PE=2 SV=2	hypothetical protein JCGZ_12580 [Jatropha curcas]
c149205.graph_c0	28.71	27.12	21.36	9.23	6.53	9.6	0.85	2.74	3.08	0.68	1.61	1.4	1.06952e-11	-1.65524	2.07869e-23	-3.6683	2.4725e-37	-4.62467	Molecular Function: oxidoreductase activity, acting on paired donors, with incorporation or reduction of molecular oxygen, 2-oxoglutarate as one donor, and incorporation of one atom each of oxygen into both donors (GO:0016706);; Biological Process: single-organism metabolic process (GO:0044710);;	--	non-haem dioxygenase in morphine synthesis N-terminal;; 2OG-Fe(II) oxygenase superfamily	Probable 2-oxoglutarate/Fe(II)-dependent dioxygenase GN=DIOX2 OS=Papaver somniferum (Opium poppy) PE=2 SV=1	PREDICTED: probable 2-oxoglutarate/Fe(II)-dependent dioxygenase-like [Citrus sinensis]
c119956.graph_c0	1.04	0.24	0.28	2.54	3.54	4.26	13.58	11.62	15.82	7.05	6.9	8.59	2.02334e-09	2.75627	2.29167e-23	4.67642	4.68802e-15	3.76707	Molecular Function: peroxidase activity (GO:0004601);; Biological Process: response to oxidative stress (GO:0006979);; Cellular Component: plant-type cell wall (GO:0009505);; Molecular Function: heme binding (GO:0020037);; Molecular Function: metal ion binding (GO:0046872);; Biological Process: oxidation-reduction process (GO:0055114);;	K00430|7.43635e-180|pop:POPTR_0005s11070g|hypothetical protein; K00430 peroxidase [EC:1.11.1.7] (A)	Peroxidase	Peroxidase 64 (Precursor) GN=MJC20.29 OS=Arabidopsis thaliana (Mouse-ear cress) PE=1 SV=1	hypothetical protein POPTR_0005s11070g [Populus trichocarpa]
c130484.graph_c0	143.35	163.57	163.17	33.9	51.22	46.28	25.24	27.65	29.65	16.88	34.8	22.99	3.59129e-28	-1.82368	3.39982e-23	-2.56784	7.52721e-35	-2.71121	Molecular Function: transporter activity (GO:0005215);; Biological Process: transport (GO:0006810);; Cellular Component: integral component of membrane (GO:0016021);;	K09874|4.95806e-149|vvi:100263543|aquaporin NIP1-1; K09874 aquaporin NIP (A)	Major intrinsic protein	Aquaporin NIP1-2, N-terminally processed GN=F13C5.80 OS=Arabidopsis thaliana (Mouse-ear cress) PE=2 SV=2	PREDICTED: aquaporin NIP1-1 [Vitis vinifera]
c92025.graph_c0	5.77	5.3	4.99	3.33	3.47	3.32	33.59	45.64	34.95	19.24	28.03	20.76	0.068504	-0.635361	4.60679e-23	2.77075	2.16463e-06	2.05	--	--	--	--	PREDICTED: uncharacterized protein LOC103320337 isoform X1 [Prunus mume]
c98314.graph_c0	6.25	7.65	4.09	19.95	46.07	31.83	45.71	38.5	41.29	36.34	33.96	24.53	3.05244e-05	2.44927	4.95123e-23	2.74629	9.61038e-18	2.33852	Molecular Function: galactose oxidase activity (GO:0045480);; Biological Process: oxidation-reduction process (GO:0055114);;	--	Glyoxal oxidase N-terminus;; Domain of unknown function (DUF1929);; Galactose oxidase, central domain	--	galactose oxidase [Ziziphus jujuba]
c129140.graph_c0	6.87	9.48	4.31	4.92	5.49	6.02	134.15	124.66	86.78	8.16	3.92	3.4	0.596901	-0.30415	5.36959e-23	4.00416	0.535424	-0.563756	--	--	--	--	hypothetical protein L484_008530 [Morus notabilis]
c125214.graph_c0	53.59	37.41	58.03	42.64	42.05	42.61	3.26	2.55	3.35	12.42	6.52	8.01	0.533016	-0.193184	6.21135e-23	-4.07846	7.21647e-13	-2.63885	--	--	--	B-box zinc finger protein 32 {ECO:0000303|PubMed:19920209} OS=Arabidopsis thaliana (Mouse-ear cress) PE=1 SV=1	Zinc finger protein CONSTANS-LIKE 14 [Morus notabilis]
c129909.graph_c0	722.78	987.07	1174.61	101	229.74	151	31.06	41.99	31.35	52.49	54.53	54.92	1.77354e-09	-2.57776	9.17923e-23	-4.85156	2.80127e-19	-4.20277	Molecular Function: inositol-3-phosphate synthase activity (GO:0004512);; Cellular Component: cytoplasm (GO:0005737);; Biological Process: inositol biosynthetic process (GO:0006021);; Biological Process: phospholipid biosynthetic process (GO:0008654);;	K01858|0|rcu:RCOM_0197350|myo-inositol-1 phosphate synthase, putative (EC:5.5.1.4); K01858 myo-inositol-1-phosphate synthase [EC:5.5.1.4] (A)	Myo-inositol-1-phosphate synthase;; Myo-inositol-1-phosphate synthase	Inositol-3-phosphate synthase GN=INPS1 OS=Nicotiana paniculata PE=2 SV=1	myo-inositol-1 phosphate synthase, putative [Ricinus communis]
c155376.graph_c0	238.54	181.27	315.64	11.12	15.32	12.26	3.76	4.98	4.81	25.01	27.82	19.16	1.01158e-14	-4.22723	1.61524e-22	-5.82156	2.06575e-11	-3.41743	Molecular Function: transferase activity, transferring glycosyl groups (GO:0016757);;	K13495|0|cit:102629740|zeatin O-glucosyltransferase-like; K13495 cis-zeatin O-glucosyltransferase [EC:2.4.1.215] (A)	UDP-glucoronosyl and UDP-glucosyl transferase	Zeatin O-glucosyltransferase GN=ZOG1 OS=Phaseolus lunatus (Lima bean) PE=2 SV=1	PREDICTED: zeatin O-glucosyltransferase-like [Citrus sinensis]
c111599.graph_c0	5.56	3.18	4.16	8.6	8.29	8.7	79.96	79.13	53.3	9.5	12.1	5.71	0.0306248	0.975801	2.52511e-22	3.99001	0.213955	0.815294	--	--	--	--	metal ion binding protein, putative [Ricinus communis]
c143150.graph_c0	93.02	127.24	125.44	14.76	34.37	25.58	21.54	10.52	5.61	0.57	2.23	2.44	3.19195e-13	-2.20789	2.52511e-22	-3.25465	6.81521e-58	-6.06141	--	--	D-mannose binding lectin;; PAN-like domain	Epidermis-specific secreted glycoprotein EP1 (Precursor) GN=EP1 OS=Daucus carota (Wild carrot) PE=1 SV=1	PREDICTED: epidermis-specific secreted glycoprotein EP1-like [Malus domestica]
c39397.graph_c0	49.82	71.12	64.52	8.83	12.26	11.27	9.11	5.74	5.52	0.88	2.1	1.55	1.07154e-16	-2.50025	2.62125e-22	-3.24365	5.24493e-44	-5.41628	Biological Process: abscisic acid-activated signaling pathway (GO:0009738);;	K14496|1.86322e-97|tcc:TCM_042432|Polyketide cyclase/dehydrase and lipid transport superfamily protein; K14496 abscisic acid receptor PYR/PYL family (A)	Polyketide cyclase / dehydrase and lipid transport;; Pathogenesis-related protein Bet v I family;; Polyketide cyclase / dehydrase and lipid transport	Abscisic acid receptor PYL6 OS=Arabidopsis thaliana (Mouse-ear cress) PE=1 SV=1	Polyketide cyclase/dehydrase and lipid transport superfamily protein [Theobroma cacao]
c151226.graph_c0	243.64	223.15	245.12	97.51	116.61	104.67	39.89	58.12	29.48	47.25	75.72	53.54	5.30424e-12	-1.14652	3.32018e-22	-2.50785	3.53044e-22	-2.12251	Molecular Function: DNA binding (GO:0003677);; Molecular Function: chromatin binding (GO:0003682);; Molecular Function: sequence-specific DNA binding transcription factor activity (GO:0003700);; Biological Process: regulation of transcription, DNA-templated (GO:0006355);; Molecular Function: zinc ion binding (GO:0008270);;	--	Myb-like DNA-binding domain	Transcription factor MYB1R1 OS=Solanum tuberosum (Potato) PE=2 SV=1	PREDICTED: transcription factor MYB1R1 [Malus domestica]
c152229.graph_c0	399.75	247.4	314.13	94.21	143.97	122.97	36.18	76.95	34.99	239.49	249.56	244.39	9.80349e-10	-2.14452	5.6197e-22	-3.74756	0.222981	-0.384957	Molecular Function: ATP binding (GO:0005524);; Biological Process: ATP catabolic process (GO:0006200);; Molecular Function: organic phosphonate transmembrane-transporting ATPase activity (GO:0015416);; Cellular Component: membrane (GO:0016020);;	--	ABC-2 type transporter;; ABC transporter;; AAA domain;; Protein of unknown function, DUF258	ABC transporter G family member 11 GN=At1g17840 OS=Arabidopsis thaliana (Mouse-ear cress) PE=1 SV=1	ATP-binding cassette transporter, putative [Ricinus communis]
c142291.graph_c0	5.05	4.32	3.67	5.38	6.18	5.86	27.86	32.53	29.22	12.55	16.11	13.16	0.185728	0.445727	6.91208e-22	2.72246	6.39442e-08	1.65266	Biological Process: response to red or far red light (GO:0009639);; Biological Process: photoperiodism (GO:0009648);; Biological Process: post-embryonic development (GO:0009791);; Biological Process: positive regulation of circadian rhythm (GO:0042753);; Biological Process: reproductive structure development (GO:0048608);;	--	Protein of unknown function (DUF1313)	Protein EARLY FLOWERING 4 GN=At2g40080 OS=Arabidopsis thaliana (Mouse-ear cress) PE=1 SV=1	PREDICTED: protein EARLY FLOWERING 4-like [Malus domestica]
c137846.graph_c0	657.65	737.34	889.45	106.04	101.64	114.66	97.61	100.61	88.57	111.97	120.33	105.79	3.65459e-25	-2.79638	7.16352e-22	-3.05385	1.58338e-25	-2.79967	Biological Process: proteolysis (GO:0006508);; Molecular Function: cysteine-type peptidase activity (GO:0008234);;	--	Papain family cysteine protease;; Cathepsin propeptide inhibitor domain (I29);; Peptidase C1-like family	Cysteine proteinase RD21a (Precursor) GN=RD21A OS=Arabidopsis thaliana (Mouse-ear cress) PE=1 SV=1	PREDICTED: cysteine proteinase COT44-like [Pyrus x bretschneideri]
c109732.graph_c0	29.75	28.37	30.7	16.21	14.61	16.1	3.8	4.81	1.74	7	9.62	11.11	3.8586e-05	-0.885603	1.56784e-21	-3.16348	5.80427e-10	-1.76432	Cellular Component: plasma membrane (GO:0005886);;	--	--	--	unnamed protein product [Vitis vinifera]
c148364.graph_c1	6.09	9.45	8.59	7.87	20.03	15.36	2.39	0.7	0.54	1.36	0.36	0.26	0.119612	0.859479	1.56784e-21	-3.83272	1.28574e-33	-5.48621	Molecular Function: binding (GO:0005488);; Molecular Function: transferase activity, transferring phosphorus-containing groups (GO:0016772);;	--	--	--	hypothetical protein VITISV_044067 [Vitis vinifera]
c154710.graph_c1	144.19	195.32	186.62	133.26	136.54	145.99	89.85	61.8	26.12	13.75	17.84	26.48	1.96842e-06	-1.05046	1.77737e-21	-2.47017	1.00611e-46	-3.55266	--	--	--	--	--
c153587.graph_c0	41.75	45.02	27.36	41.88	62.61	57.71	209.83	251.66	196.35	229.97	154.9	127.67	0.041395	0.523997	3.08569e-21	2.47055	1.85532e-09	2.09061	--	--	--	--	Transducin/WD40 repeat-like superfamily protein isoform 1 [Theobroma cacao]
c157034.graph_c0	3.79	6.82	9.44	24.65	50.3	44.99	115.35	88.55	124.25	36.52	17.99	55.17	4.25085e-08	2.60632	3.14602e-21	3.99431	0.134922	1.53439	--	K07374|5.65942e-14|tcc:TCM_000885|Tubulin alpha-2 chain; K07374 tubulin alpha (A)	Tubulin/FtsZ family, GTPase domain	Tubulin alpha-3 chain GN=TUBA3 OS=Zea mays (Maize) PE=2 SV=1	alpha-tubulin 4, partial [Gossypium hirsutum]
c60395.graph_c0	24.61	19.38	26.24	12.6	11.72	13.26	2.98	3.78	2.13	4.82	13.25	6.67	2.94256e-05	-0.869251	3.83311e-21	-3.04245	2.76512e-05	-1.53935	--	--	Triose-phosphate Transporter family	Probable purine permease 9 GN=PUP9 OS=Arabidopsis thaliana (Mouse-ear cress) PE=2 SV=2	PREDICTED: probable purine permease 9 [Prunus mume]
c123880.graph_c0	54.51	66.51	79.06	11.43	10.89	11.37	6.17	9.66	6.57	2.7	3.03	3.81	5.83265e-16	-2.53824	3.92659e-21	-3.22531	1.12276e-32	-4.46463	--	--	--	--	hypothetical protein L484_004093 [Morus notabilis]
c65159.graph_c0	2.83	1.74	1.34	1.43	2.56	1.83	28.49	24.09	20.7	4.45	1.54	1.96	0.989824	-0.00465041	3.93527e-21	3.57684	0.817483	0.259109	--	--	--	--	--
c77466.graph_c0	1.11	1.47	1.86	0.02	0.05	0	0	0	0	0.02	0.06	0.12	8.26718e-17	-5.8688	4.75313e-21	#NAME?	5.47405e-12	-4.45009	--	--	Protein of unknown function (DUF3659)	--	hypothetical protein HMPREF1120_06954 [Exophiala dermatitidis NIH/UT8656]
c153206.graph_c0	134.99	146.7	144.39	128.35	150.09	137.85	23.37	35.51	15.62	30.43	27.16	45.33	0.998562	-0.0102888	5.25324e-21	-2.42551	1.92795e-19	-1.91547	Molecular Function: ATP binding (GO:0005524);; Cellular Component: chloroplast stroma (GO:0009570);;	--	ATPase family associated with various cellular activities (AAA)	Ribulose bisphosphate carboxylase/oxygenase activase, chloroplastic (Precursor) GN=RCA OS=Malus domestica (Apple) PE=2 SV=1	hypothetical protein PRUPE_ppa005158mg [Prunus persica]
c130346.graph_c0	2.79	4.66	1.25	2.39	5.28	2.52	30.01	26.69	22.46	0.96	0.59	0.25	0.781262	0.240361	5.55788e-21	3.13021	0.0535237	-2.3984	--	--	--	--	PREDICTED: uncharacterized protein LOC103949307 [Pyrus x bretschneideri]
c149610.graph_c0	8.23	2.78	3.41	66.04	32.98	64.41	38.56	50.61	56.67	82.78	97.73	79.1	2.32474e-06	3.55492	6.4978e-21	3.2876	5.53248e-37	4.12957	--	--	Leucine Rich repeats (2 copies);; Leucine Rich Repeat	Uncharacterized protein At4g06744 (Precursor) GN=At4g06744 OS=Arabidopsis thaliana (Mouse-ear cress) PE=2 SV=1	Uncharacterized protein L484_008883 [Morus notabilis]
c135062.graph_c0	6.44	6.27	4.55	1.92	1.8	2.48	69.95	95.03	107.86	3.12	3.21	0.47	0.00376841	-1.44294	9.94269e-21	3.92473	0.0143049	-1.77943	--	--	--	--	--
c144397.graph_c0	0.68	0.9	0.71	1.1	1.02	1.71	11.75	12.65	12.62	5.47	2.47	2.28	0.196035	0.755822	1.10133e-20	3.94672	0.00567082	2.04316	--	--	--	--	PREDICTED: uncharacterized protein LOC104878606 [Vitis vinifera]
c156531.graph_c0	9.45	7.26	8.46	6.96	4.67	6.08	127.08	95.96	85.81	7.71	6.25	4.42	0.193323	-0.471794	1.12541e-20	3.65749	0.432582	-0.445627	--	--	Protein tyrosine kinase;; Protein kinase domain	Inactive serine/threonine-protein kinase At1g67470 GN=At1g67470 OS=Arabidopsis thaliana (Mouse-ear cress) PE=2 SV=1	hypothetical protein CICLE_v10003321mg, partial [Citrus clementina]
c102173.graph_c0	2.95	1.11	1.09	8.25	9.16	8.48	21.23	22.54	30.41	21.24	16.53	22.88	3.48625e-11	2.36297	1.34831e-20	3.79886	8.338e-23	3.45362	--	--	Cleavage site for pathogenic type III effector avirulence factor Avr	--	Uncharacterized protein TCM_002679 [Theobroma cacao]
c42276.graph_c0	0.77	0.86	0.17	0.99	0.78	0.99	17.11	16.31	19.82	5.67	1.76	0.68	0.271456	0.616671	1.35157e-20	4.83301	0.350123	1.88967	--	K09286|5.07801e-09|rcu:RCOM_0273420|Ethylene-responsive transcription factor, putative; K09286 EREBP-like factor (A)	--	--	Ethylene-responsive transcription factor, putative [Ricinus communis]
c152401.graph_c0	22.8	31.26	28.99	3.26	4.97	3.54	5.26	5.9	2.79	2.13	2.1	1.21	8.70532e-24	-2.812	1.69541e-20	-2.64875	2.72374e-37	-3.9384	--	--	--	--	unnamed protein product [Vitis vinifera]
c120539.graph_c0	48.79	53.09	58.04	43.12	52.16	50.12	10.17	11.2	8.81	24.79	20.29	22.02	0.671697	-0.113834	1.74346e-20	-2.46555	2.41483e-08	-1.30653	Biological Process: cellular iron ion homeostasis (GO:0006879);; Cellular Component: chloroplast (GO:0009507);; Biological Process: iron-sulfur cluster assembly (GO:0016226);; Biological Process: regulation of response to red or far red light (GO:2000030);;	--	Uncharacterized protein family (UPF0051)	UPF0051 protein ABCI8, chloroplastic (Precursor) GN=T4B21.16 OS=Arabidopsis thaliana (Mouse-ear cress) PE=2 SV=1	UPF0051 protein ABCI8 [Morus notabilis]
c65004.graph_c0	164.11	120.72	89.37	495.91	735.33	708.3	886.67	674.65	836.67	334.08	334.59	408.8	4.51315e-28	2.39331	2.08064e-20	2.62794	9.81539e-07	1.43225	Molecular Function: structural constituent of cell wall (GO:0005199);;	--	Pollen proteins Ole e I like	Pistil-specific extensin-like protein (Precursor) OS=Nicotiana tabacum (Common tobacco) PE=2 SV=1	hypothetical protein PRUPE_ppa021281mg, partial [Prunus persica]
c158609.graph_c0	12.52	12.47	13.84	5.79	4.95	5.06	1.8	1.88	1.75	2.72	3.15	2.08	5.29617e-10	-1.25898	2.86024e-20	-2.89831	2.17619e-16	-2.3131	--	K08332|0|rcu:RCOM_1453050|hypothetical protein; K08332 vacuolar protein 8 (A)	Armadillo/beta-catenin-like repeat;; HEAT repeats;; Armadillo-like;; HEAT repeat;; Kinesin-associated protein (KAP)	U-box domain-containing protein 44 GN=F2D10.27 OS=Arabidopsis thaliana (Mouse-ear cress) PE=1 SV=1	conserved hypothetical protein [Ricinus communis]
c137727.graph_c0	5.53	7.56	6.41	5.09	9.08	7.31	0.44	0.12	0.07	0.09	0	0.09	0.680866	0.154819	3.26971e-20	-5.00982	7.18004e-29	-6.88397	--	--	--	--	--
c149612.graph_c0	5.83	9.21	5.95	0.8	0.52	1.1	0.08	0	0.36	0.83	0	0.29	2.29389e-14	-3.88269	3.73937e-20	-5.83682	4.97556e-18	-5.16571	--	--	--	--	--
c140972.graph_c0	2.5	1.78	1.39	6.59	7.45	6	17.89	14.83	20.91	13.11	10.61	13.15	3.95502e-08	1.86196	4.64312e-20	3.23501	3.17725e-16	2.77957	Molecular Function: phosphotransferase activity, alcohol group as acceptor (GO:0016773);;	--	Phosphatidylinositol 3- and 4-kinase	Phosphatidylinositol 4-kinase gamma 2 GN=At1g64460/At1g64470 OS=Arabidopsis thaliana (Mouse-ear cress) PE=1 SV=2	putative phosphatidylinositol 4-kinase type 2-beta [Morus notabilis]
c58481.graph_c0	4.11	2.63	2.18	0.88	1.62	0.97	37.58	51.27	32.86	14.67	5.14	6.34	0.0165466	-1.3372	5.02766e-20	3.71083	0.160599	1.24107	--	--	--	--	--
c113864.graph_c0	14.16	12.5	8.05	88.14	112.41	114.88	66.13	54.35	72.78	55.06	48.25	59.26	3.72227e-79	3.20903	5.94e-20	2.42611	1.51375e-19	2.17546	Molecular Function: GTPase activity (GO:0003924);; Molecular Function: structural constituent of cytoskeleton (GO:0005200);; Molecular Function: GTP binding (GO:0005525);; Cellular Component: cytoplasm (GO:0005737);; Cellular Component: microtubule (GO:0005874);; Biological Process: GTP catabolic process (GO:0006184);; Biological Process: microtubule-based process (GO:0007017);; Biological Proces…	K07374|0|vvi:100247366|tubulin alpha chain; K07374 tubulin alpha (A)	Tubulin/FtsZ family, GTPase domain;; Tubulin C-terminal domain	Tubulin alpha chain GN=TUBA OS=Prunus dulcis (Almond) PE=2 SV=1	unknown [Picea sitchensis]
c132734.graph_c0	257.17	357.35	335.45	363.99	256.73	314.83	45.68	64.37	42.39	109.86	109.99	199.81	0.982002	0.0149883	7.16647e-20	-2.71473	0.000205371	-1.26161	Molecular Function: monooxygenase activity (GO:0004497);; Cellular Component: chloroplast (GO:0009507);; Biological Process: photorespiration (GO:0009853);; Molecular Function: ribulose-bisphosphate carboxylase activity (GO:0016984);; Biological Process: reductive pentose-phosphate cycle (GO:0019253);; Biological Process: oxidation-reduction process (GO:0055114);;	K01602|1.19047e-103|mdm:103444126|ribulose bisphosphate carboxylase small chain, chloroplastic; K01602 ribulose-bisphosphate carboxylase small chain [EC:4.1.1.39] (A)	Ribulose bisphosphate carboxylase, small chain;; Ribulose-1,5-bisphosphate carboxylase small subunit	Ribulose bisphosphate carboxylase small chain, chloroplastic (Precursor) GN=RBCS1 OS=Betula pendula (European white birch) PE=2 SV=1	PREDICTED: ribulose bisphosphate carboxylase small chain, chloroplastic-like [Nelumbo nucifera]
c142299.graph_c0	31.68	25.65	29.48	15.48	18.08	17.53	5.52	5.7	5.18	18.85	19.06	16.73	3.13444e-05	-0.739212	7.90732e-20	-2.46455	0.00802753	-0.691055	Biological Process: maltose metabolic process (GO:0000023);; Molecular Function: ferric-chelate reductase activity (GO:0000293);; Molecular Function: iron ion binding (GO:0005506);; Cellular Component: mitochondrion (GO:0005739);; Molecular Function: electron carrier activity (GO:0009055);; Cellular Component: integral component of membrane (GO:0016021);; Biological Process: sterol biosynthetic p…	--	Ferric reductase NAD binding domain;; FAD-binding domain;; Oxidoreductase NAD-binding domain;; Ferric reductase like transmembrane component	Ferric reduction oxidase 8, mitochondrial (Precursor) GN=FRO8 OS=Arabidopsis thaliana (Mouse-ear cress) PE=2 SV=1	ferric reductase-like transmembrane component family protein [Populus trichocarpa]
c155004.graph_c0	8.11	3.98	6.46	0.02	0.36	0.08	0	0.05	0	7.84	5.26	0	5.45838e-12	-4.9986	8.77926e-20	-9.27357	0.799989	-0.453841	--	--	Domain of unknown function (DUF4210);; Chromosome segregation during meiosis	--	PREDICTED: uncharacterized protein LOC100266395 [Vitis vinifera]
c128843.graph_c0	14.72	14.63	13.81	11.03	14.43	11.02	0.79	0.97	0.37	0.92	1.31	1.19	0.644368	-0.214837	9.37663e-20	-4.40124	1.15913e-19	-3.8212	--	--	--	Cyclic dof factor 2 GN=MIJ24.16 OS=Arabidopsis thaliana (Mouse-ear cress) PE=1 SV=2	PREDICTED: cyclic dof factor 1-like [Prunus mume]
c147771.graph_c0	3.19	4.12	4.19	1.71	0.16	1.04	0	0	0	0.22	0.49	0.23	1.13862e-05	-1.88688	9.86592e-20	#NAME?	7.00162e-09	-3.73953	--	--	--	--	hypothetical protein A1O9_11343 [Exophiala aquamarina CBS 119918]
c83130.graph_c0	119.35	115.6	132.53	79.49	78.12	83.66	21.94	37.79	16.39	45.86	62.89	44.96	0.00133921	-0.576539	1.14785e-19	-2.33646	1.81599e-09	-1.2972	Biological Process: cellular process (GO:0009987);;	--	CCT motif;; B-box zinc finger	Zinc finger protein CONSTANS-LIKE 5 GN=COL5 OS=Arabidopsis thaliana (Mouse-ear cress) PE=2 SV=2	PREDICTED: zinc finger protein CONSTANS-LIKE 5-like [Cucumis sativus]
c61662.graph_c0	59.54	40.99	42.23	10.25	10.4	11.41	5.49	5.54	4.6	2.82	2.68	4.74	1.50648e-11	-2.12408	1.57112e-19	-3.24606	1.48359e-23	-3.85714	Molecular Function: zinc ion transmembrane transporter activity (GO:0005385);; Cellular Component: integral component of membrane (GO:0016021);; Molecular Function: 2-alkenal reductase [NAD(P)] activity (GO:0032440);; Biological Process: oxidation-reduction process (GO:0055114);; Biological Process: zinc ion transmembrane transport (GO:0071577);;	K14709|1.67044e-144|pmum:103328995|zinc transporter 8-like; K14709 solute carrier family 39 (zinc transporter), member 1/2/3 (A)	ZIP Zinc transporter	Zinc transporter 5 (Precursor) GN=ZIP5 OS=Arabidopsis thaliana (Mouse-ear cress) PE=2 SV=1	PREDICTED: zinc transporter 8-like [Prunus mume]
c147692.graph_c0	22.48	23.59	26.76	13.93	14.24	13.29	4.35	4.65	2.99	9.61	7.43	8.61	6.01874e-05	-0.781252	2.21796e-19	-2.66527	3.03257e-09	-1.56155	Molecular Function: plastid sigma factor activity (GO:0001053);; Molecular Function: DNA binding (GO:0003677);; Molecular Function: sequence-specific DNA binding transcription factor activity (GO:0003700);; Molecular Function: DNA-directed RNA polymerase activity (GO:0003899);; Cellular Component: mitochondrion (GO:0005739);; Biological Process: DNA-templated transcription, initiation (GO:0006352…	K03093|0|tcc:TCM_015349|Sigma factor E isoform 1; K03093 RNA polymerase sigma factor (A)	Sigma-70 region 3;; Sigma-70, region 4;; Sigma-70 region 2	RNA polymerase sigma factor sigE, chloroplastic/mitochondrial (Precursor) GN=MLE8.4 OS=Arabidopsis thaliana (Mouse-ear cress) PE=1 SV=1	Sigma factor E isoform 1 [Theobroma cacao]
c109120.graph_c0	10.82	5.61	3.97	48.86	36.13	50.64	65.96	52.91	46.94	104.85	107.44	130.5	9.71869e-13	2.77763	2.58613e-19	2.97321	2.84803e-30	4.00125	Cellular Component: extracellular region (GO:0005576);; Biological Process: syncytium formation (GO:0006949);; Biological Process: sexual reproduction (GO:0019953);;	--	Pollen allergen;; Rare lipoprotein A (RlpA)-like double-psi beta-barrel	Expansin-B3 (Precursor) GN=EXPB3 OS=Arabidopsis thaliana (Mouse-ear cress) PE=2 SV=2	hypothetical protein POPTR_0019s13300g [Populus trichocarpa]
c150064.graph_c0	69.23	65.17	63.01	53.89	70.44	66.67	341.92	408.08	301.73	108.56	75.65	72.54	0.98694	-0.00153159	2.70055e-19	2.48784	0.0815185	0.453315	Molecular Function: aspartic-type endopeptidase activity (GO:0004190);; Biological Process: proteolysis (GO:0006508);; Molecular Function: zinc ion binding (GO:0008270);;	--	Protein of unknown function (DUF1117);; Ring finger domain;; RING-H2 zinc finger;; Zinc finger, C3HC4 type (RING finger);; Zinc finger, C3HC4 type (RING finger);; Anaphase-promoting complex subunit 11 RING-H2 finger	E3 ubiquitin-protein ligase RING1 GN=RING1 OS=Gossypium hirsutum (Upland cotton) PE=1 SV=1	PREDICTED: E3 ubiquitin-protein ligase RING1-like [Fragaria vesca subsp. vesca]
c116069.graph_c0	0.39	0.32	0.45	0.34	0.41	0.3	12.6	11.1	10.62	2.29	0.67	2.28	0.249854	-0.143735	3.43164e-19	4.83048	0.0464001	2.0108	--	--	--	--	--
c145353.graph_c0	39.77	39.35	39.73	25.37	27.88	28	7.51	7.74	6.72	11.91	10.56	11.81	0.00648958	-0.521086	4.83547e-19	-2.49426	9.53738e-14	-1.85281	Biological Process: translational initiation (GO:0006413);; Cellular Component: chloroplast envelope (GO:0009941);;	--	NADH(P)-binding;; NmrA-like family;; Complex I intermediate-associated protein 30 (CIA30);; NAD dependent epimerase/dehydratase family;; short chain dehydrogenase;; 3-beta hydroxysteroid dehydrogenase/isomerase family	Uncharacterized protein At2g37660, chloroplastic (Precursor) GN=At2g37660 OS=Arabidopsis thaliana (Mouse-ear cress) PE=1 SV=2	unknown [Populus trichocarpa]
c49642.graph_c0	1342.76	1573.62	1314.95	349.97	405.37	385.58	144.46	175.01	114.8	139.96	168	191.52	4.7147e-06	-1.86512	5.59594e-19	-3.34576	7.05489e-36	-3.10772	--	--	POT family	Protein NRT1/ PTR FAMILY 3.1 GN=F24J5.19 OS=Arabidopsis thaliana (Mouse-ear cress) PE=2 SV=1	PREDICTED: protein NRT1/ PTR FAMILY 3.1 [Prunus mume]
c142994.graph_c0	46.98	45.16	51.84	61.81	78.07	69.18	9.17	12.95	10.5	19.27	16.71	19.05	0.00104673	0.570099	5.60776e-19	-2.35376	4.08097e-11	-1.52594	--	--	NPH3 family;; BTB/POZ domain	BTB/POZ domain-containing protein At5g67385 GN=At5g67385 OS=Arabidopsis thaliana (Mouse-ear cress) PE=1 SV=2	BTB/POZ domain-containing protein [Morus notabilis]
c128367.graph_c0	160.68	174.57	188.33	59.5	98.08	78.86	33.68	43.09	34.71	31.93	27.83	14.19	6.77501e-11	-1.13215	6.08391e-19	-2.29263	1.37789e-39	-2.91819	Cellular Component: nucleus (GO:0005634);; Cellular Component: endoplasmic reticulum (GO:0005783);; Biological Process: response to oxidative stress (GO:0006979);; Biological Process: response to wounding (GO:0009611);; Biological Process: response to gravity (GO:0009629);; Cellular Component: plant-type vacuole membrane (GO:0009705);; Biological Process: chalcone biosynthetic process (GO:0009715…	K00660|0|tcc:TCM_017370|Chalcone and stilbene synthase family protein; K00660 chalcone synthase [EC:2.3.1.74] (A)	Chalcone and stilbene synthases, N-terminal domain;; Chalcone and stilbene synthases, C-terminal domain;; 3-Oxoacyl-[acyl-carrier-protein (ACP)] synthase III;; 3-Oxoacyl-[acyl-carrier-protein (ACP)] synthase III C terminal;; FAE1/Type III polyketide synthase-like protein	Chalcone synthase GN=CHS OS=Betula pendula (European white birch) PE=2 SV=2	chalcone synthase [Dictamnus albus]
c148156.graph_c0	5.07	4.49	3.11	41.11	39.06	46.04	37.63	29.36	42.67	31.69	29.76	35.24	1.9734e-68	3.3501	7.72534e-19	3.06301	9.53898e-28	2.8891	Biological Process: polysaccharide metabolic process (GO:0005976);; Biological Process: plant-type cell wall organization (GO:0009664);; Cellular Component: membrane (GO:0016020);; Cellular Component: intracellular part (GO:0044424);;	--	CRAL/TRIO domain;; CRAL/TRIO, N-terminal domain	Patellin-4 GN=PATL4 OS=Arabidopsis thaliana (Mouse-ear cress) PE=1 SV=2	hypothetical protein PRUPE_ppa004336mg [Prunus persica]
c158230.graph_c0	24.38	13.71	25.93	11.46	5.69	12.06	0	0	0	0	0	0	0.0277244	-1.07745	8.06096e-19	#NAME?	5.02786e-18	#NAME?	--	--	Protein of unknown function (DUF2823)	--	predicted protein [Trichoderma reesei QM6a]
c145545.graph_c0	89.9	88.52	116.11	14.85	19.64	17.13	20.66	24.53	15.97	4.35	8.23	4.3	6.66365e-21	-2.49075	9.0653e-19	-2.3291	1.74299e-40	-4.16445	Molecular Function: iron ion binding (GO:0005506);; Molecular Function: electron carrier activity (GO:0009055);; Molecular Function: heme binding (GO:0020037);; Molecular Function: taxane 13-alpha-hydroxylase activity (GO:0050598);; Biological Process: oxidation-reduction process (GO:0055114);;	--	Cytochrome P450	Beta-amyrin 28-oxidase OS=Panax ginseng (Korean ginseng) PE=2 SV=1	Cytochrome P450 716B1 [Theobroma cacao]
c145459.graph_c0	99.87	112.85	109.71	41.93	60.27	49.21	24.44	28.72	19.15	11.34	14.62	11.47	1.36709e-10	-1.08665	1.09224e-18	-2.28034	1.32458e-45	-3.25908	Molecular Function: pyruvate dehydrogenase (acetyl-transferring) kinase activity (GO:0004740);; Molecular Function: ATP binding (GO:0005524);; Molecular Function: histidine phosphotransfer kinase activity (GO:0009927);; Biological Process: cellular cation homeostasis (GO:0030003);; Molecular Function: protein homodimerization activity (GO:0042803);; Biological Process: protein autophosphorylation…	K00898|0|tcc:TCM_021489|Pyruvate dehydrogenase kinase isoform 1; K00898 pyruvate dehydrogenase kinase 2/3/4 [EC:2.7.11.2] (A)	Mitochondrial branched-chain alpha-ketoacid dehydrogenase kinase;; Histidine kinase-, DNA gyrase B-, and HSP90-like ATPase;; Histidine kinase-, DNA gyrase B-, and HSP90-like ATPase	[Pyruvate dehydrogenase (acetyl-transferring)] kinase, mitochondrial OS=Arabidopsis thaliana (Mouse-ear cress) PE=1 SV=1	Pyruvate dehydrogenase kinase isoform 1 [Theobroma cacao]
c133273.graph_c0	17.2	11.54	11.76	8.43	9.1	8.83	184.75	131.43	131.3	55.54	35.45	22.13	0.0680364	-0.577987	1.1662e-18	3.43591	0.0156604	1.42058	--	--	--	F-box protein At1g61340 GN=At1g61340 OS=Arabidopsis thaliana (Mouse-ear cress) PE=2 SV=1	hypothetical protein JCGZ_21355 [Jatropha curcas]
c33213.graph_c0	8.48	5.85	7.6	7.35	6.86	8.19	49.65	48.14	35.87	13.65	9.19	8.92	0.944761	0.0630899	1.52191e-18	2.54962	0.347008	0.432018	--	--	Protein of unknown function (DUF1117)	--	--
c121738.graph_c0	63.47	104.28	80.78	15.77	27.18	19.93	4.9	4.18	2.55	3.38	6.5	5.77	1.6014e-06	-1.96935	1.56844e-18	-4.47934	9.54469e-17	-4.03378	--	--	Seed dormancy control	TGACG-sequence-specific DNA-binding protein TGA-2.1 GN=TGA21 OS=Nicotiana tabacum (Common tobacco) PE=1 SV=1	PREDICTED: transcription factor TGA1-like, partial [Sesamum indicum]
c154699.graph_c0	1.05	0.41	0.32	0.31	0.21	0.1	11.48	10.06	7.21	0.82	0.16	0.42	0.266696	-1.52154	1.71206e-18	3.96962	0.830529	-0.447911	--	--	Lipase (class 3);; Uncharacterized conserved protein (DUF2048)	Phospholipase A1-Igamma1, chloroplastic (Precursor) GN=At1g06800 OS=Arabidopsis thaliana (Mouse-ear cress) PE=1 SV=2	PREDICTED: phospholipase A1-Igamma1, chloroplastic [Prunus mume]
c139234.graph_c0	650.43	831.94	912.07	215.42	242.73	219.55	163.62	136.31	138.57	113.24	79.9	110.99	3.8008e-12	-1.79277	2.30199e-18	-2.50781	6.42856e-25	-3.11474	Molecular Function: copper ion binding (GO:0005507);; Molecular Function: electron carrier activity (GO:0009055);; Biological Process: pollination (GO:0009856);; Cellular Component: apoplast (GO:0048046);; Biological Process: anther development (GO:0048653);;	--	Plastocyanin-like domain	Basic blue protein (Precursor) GN=ARPN OS=Arabidopsis thaliana (Mouse-ear cress) PE=2 SV=2	PREDICTED: basic blue protein [Populus euphratica]
c135103.graph_c0	224.32	208.85	192.67	54.86	76.13	73.52	49.68	50.33	34.76	38.72	44.95	28.23	7.60135e-22	-1.59286	2.38813e-18	-2.27488	7.07075e-31	-2.66273	Biological Process: single-organism cellular process (GO:0044763);; Biological Process: regulation of biological process (GO:0050789);;	--	Cysteine-rich TM module stress tolerance	--	hypothetical protein CICLE_v10006402mg [Citrus clementina]
c154349.graph_c3	226.91	156.12	209.39	36.86	45.46	36.33	27.08	38.18	30.29	38.91	31.19	27.8	2.25355e-15	-2.37298	2.67324e-18	-2.69124	1.40644e-16	-2.54706	Molecular Function: nucleic acid binding (GO:0003676);; Biological Process: transcription, DNA-templated (GO:0006351);; Molecular Function: zinc ion binding (GO:0008270);; Biological Process: DNA integration (GO:0015074);;	--	Reverse transcriptase (RNA-dependent DNA polymerase);; Integrase core domain;; GAG-pre-integrase domain	Endonuclease OS=Nicotiana tabacum (Common tobacco) PE=2 SV=1	hypothetical protein VITISV_035070 [Vitis vinifera]
c104485.graph_c0	8.29	5.26	3.53	2.24	2.09	1.7	224.73	153.48	139.46	12.93	4.11	4.04	0.0255979	-1.45698	3.13302e-18	4.87006	0.876842	0.192396	Cellular Component: ubiquitin ligase complex (GO:0000151);; Molecular Function: ubiquitin-protein transferase activity (GO:0004842);; Biological Process: protein ubiquitination (GO:0016567);;	--	U-box domain;; Zinc-finger of the MIZ type in Nse subunit	U-box domain-containing protein 21 GN=PUB21 OS=Arabidopsis thaliana (Mouse-ear cress) PE=2 SV=1	PREDICTED: U-box domain-containing protein 21-like [Prunus mume]
c141717.graph_c0	30.66	22.43	21.21	78.07	88.27	95.77	130.02	106.29	130.96	89.95	77.78	102.24	1.49415e-28	1.84644	3.13302e-18	2.25308	1.29619e-12	1.79058	Molecular Function: hydrolase activity (GO:0016787);;	--	X8 domain	PLASMODESMATA CALLOSE-BINDING PROTEIN 3 (Precursor) GN=PDCB3 OS=Arabidopsis thaliana (Mouse-ear cress) PE=1 SV=1	PREDICTED: PLASMODESMATA CALLOSE-BINDING PROTEIN 3 [Vitis vinifera]
c111124.graph_c0	25.49	26.14	22.35	7.63	12.65	9.66	3.55	4.75	3.2	4.55	2.23	4.47	2.0715e-09	-1.28836	3.27046e-18	-2.74522	5.44799e-22	-2.80061	--	--	--	--	--
c118294.graph_c0	53.02	38.37	51.95	17.27	21.3	19.03	6.13	7.77	6.96	6.33	6.68	8.58	7.56368e-09	-1.28779	3.35635e-18	-2.8351	3.57626e-22	-2.89972	--	--	--	--	Cysteine and histidine-rich protein 1, putative [Theobroma cacao]
c158390.graph_c0	16.46	17.66	18.11	3.14	3.6	4.54	0.96	2.16	1.03	1.2	1.54	0.22	5.54255e-13	-2.1912	3.35635e-18	-3.71987	5.08514e-26	-4.28742	--	--	VQ motif	--	VQ motif-containing protein, putative [Theobroma cacao]
c146379.graph_c0	3.79	2.35	2.74	0.05	0.09	0.17	0	0	0.05	0.06	0.05	0.12	1.97073e-16	-4.8647	3.41585e-18	-7.59559	2.29262e-12	-5.36045	Biological Process: metabolic process (GO:0008152);; Biological Process: cellular process (GO:0009987);; Biological Process: response to organic substance (GO:0010033);;	K14484|1.04659e-64|pop:POPTR_0006s27130g|POPTRDRAFT_561907; hypothetical protein; K14484 auxin-responsive protein IAA (A)	AUX/IAA family	Auxin-responsive protein IAA29 GN=IAA29 OS=Arabidopsis thaliana (Mouse-ear cress) PE=2 SV=2	hypothetical protein POPTR_0006s27130g [Populus trichocarpa]
c150592.graph_c1	2.23	1.03	1.65	2.05	3	2.04	20	19.79	15.66	74.44	126.49	66.47	0.323686	0.528286	3.41585e-18	3.39815	4.81751e-09	5.67603	Cellular Component: nucleus (GO:0005634);; Biological Process: protein folding (GO:0006457);; Biological Process: response to heat (GO:0009408);; Biological Process: response to high light intensity (GO:0009644);; Molecular Function: heat shock protein binding (GO:0031072);; Biological Process: response to hydrogen peroxide (GO:0042542);;	--	DnaJ domain	DnaJ protein ERDJ3B (Precursor) GN=F26K9.30 OS=Arabidopsis thaliana (Mouse-ear cress) PE=1 SV=1	PREDICTED: dnaJ homolog subfamily B member 8-like [Pyrus x bretschneideri]
c139736.graph_c1	19.15	18.62	14.3	16.06	17.64	19.15	3.35	2.05	2.16	3.88	3.16	3.02	0.872225	0.0622279	3.41585e-18	-2.8741	1.01733e-16	-2.47842	Biological Process: maltose metabolic process (GO:0000023);; Molecular Function: histone deacetylase activity (GO:0004407);; Cellular Component: cytosol (GO:0005829);; Biological Process: pentose-phosphate shunt (GO:0006098);; Cellular Component: chloroplast (GO:0009507);; Biological Process: thylakoid membrane organization (GO:0010027);; Biological Process: mRNA modification (GO:0016556);; Biolo…	--	Histone deacetylase domain;; Histone deacetylase domain	Histone deacetylase 14 GN=HDA14 OS=Arabidopsis thaliana (Mouse-ear cress) PE=2 SV=1	hypothetical protein CICLE_v10001184mg [Citrus clementina]
c58503.graph_c0	4	1.86	2.37	1.56	1.86	1.72	42.92	39.4	27.5	6.19	1.9	1.75	0.271993	-0.679124	3.89914e-18	3.68584	1	-0.0897387	--	--	--	--	--
c140233.graph_c0	5.06	6.75	7.94	0.43	1.11	0.16	0.07	0.21	0.13	0.84	0.16	0.52	3.73186e-13	-3.52097	3.94263e-18	-5.65983	6.10066e-12	-3.90717	Molecular Function: ion channel activity (GO:0005216);; Biological Process: ion transport (GO:0006811);; Cellular Component: membrane (GO:0016020);;	--	Bacteriorhodopsin-like protein	--	hypothetical protein HMPREF1541_06228 [Cyphellophora europaea CBS 101466]
c148363.graph_c0	23.87	16.98	16.6	69.15	56.85	78.55	83.57	91.24	83.96	90.45	86.66	84.31	3.08925e-12	1.95597	4.05033e-18	2.23761	4.7179e-25	2.26008	Molecular Function: D-arabinono-1,4-lactone oxidase activity (GO:0003885);; Cellular Component: cell wall (GO:0005618);; Molecular Function: UDP-N-acetylmuramate dehydrogenase activity (GO:0008762);; Cellular Component: membrane (GO:0016020);; Molecular Function: L-gulonolactone oxidase activity (GO:0050105);; Molecular Function: flavin adenine dinucleotide binding (GO:0050660);; Biological Proce…	--	FAD binding domain;; D-arabinono-1,4-lactone oxidase	--	PREDICTED: L-gulonolactone oxidase-like [Vitis vinifera]
c64350.graph_c0	4.49	2.37	1.83	20.39	31.7	30.28	28.84	26.6	29.43	48.9	45.48	43.9	8.80391e-30	3.26213	4.05033e-18	3.23545	5.61857e-34	3.84434	--	--	Dirigent-like protein	Dirigent protein 23 (Precursor) GN=DIR23 OS=Arabidopsis thaliana (Mouse-ear cress) PE=2 SV=1	hypothetical protein PRUPE_ppa025557mg [Prunus persica]
c145306.graph_c0	5.23	4.31	3.8	0.74	0.63	0.88	126	102.02	74.35	10.81	3.82	4.68	1.87222e-13	-2.5341	4.19178e-18	4.45076	0.585613	0.45179	--	--	Protein tyrosine kinase;; Protein kinase domain;; Carbohydrate-binding protein of the ER;; Di-glucose binding within endoplasmic reticulum	Receptor-like protein kinase FERONIA (Precursor) GN=F26O13.190 OS=Arabidopsis thaliana (Mouse-ear cress) PE=1 SV=1	PREDICTED: receptor-like protein kinase FERONIA [Prunus mume]
c136428.graph_c0	8.57	13.9	12.57	1.34	1.8	1.92	0.64	0.34	0.59	0.2	0.31	0.34	1.10204e-10	-2.7787	4.20502e-18	-4.53143	7.51787e-22	-5.46101	Molecular Function: binding (GO:0005488);; Cellular Component: membrane (GO:0016020);; Cellular Component: intracellular membrane-bounded organelle (GO:0043231);; Cellular Component: cytoplasmic part (GO:0044444);; Cellular Component: intracellular organelle part (GO:0044446);;	--	Cytochrome b5-like Heme/Steroid binding domain	Cytochrome b5 GN=OSJNBa0068N01.16 OS=Oryza sativa subsp. japonica (Rice) PE=2 SV=2	hypothetical protein CICLE_v10022828mg [Citrus clementina]
c139084.graph_c0	4.28	2.68	2.83	1.55	1.67	0.86	48.75	44.62	67.24	6.94	2.5	2.33	0.0117275	-1.23212	5.25092e-18	3.98435	0.960872	0.0680593	Molecular Function: calcium ion binding (GO:0005509);;	K13448|1.61832e-63|tcc:TCM_014613|Calmodulin like 37; K13448 calcium-binding protein CML (A)	EF hand;; EF-hand domain pair;; EF-hand domain;; EF-hand domain pair;; EF hand	Calcium-binding protein CML37 GN=CML37 OS=Arabidopsis thaliana (Mouse-ear cress) PE=2 SV=1	Calmodulin like 37 [Theobroma cacao]
c112599.graph_c0	22.34	27.48	24.8	29.57	26.49	29.2	3.3	3.83	2.38	1.98	4.7	4.08	0.500073	-0.189556	5.6182e-18	-3.02969	2.13179e-24	-3.31207	Molecular Function: metal ion binding (GO:0046872);;	K16282|1.36091e-25|cam:101502296|RING-H2 finger protein ATL54-like; K16282 E3 ubiquitin-protein ligase RHA2 [EC:6.3.2.19] (A)	Ring finger domain;; Zinc finger, C3HC4 type (RING finger)	E3 ubiquitin-protein ligase RHA2A GN=RHA2A OS=Arabidopsis thaliana (Mouse-ear cress) PE=1 SV=1	PREDICTED: E3 ubiquitin-protein ligase RNF38-like [Vitis vinifera]
c38759.graph_c0	5.35	8.44	8.63	8.11	23.52	15.73	0.36	0.19	0.12	0.23	0	0	0.0977022	1.07763	6.61108e-18	-5.11303	2.06701e-21	-6.91441	--	--	--	--	--
c152499.graph_c0	8.76	6.7	5.93	5.15	9.63	8.92	25.85	24.56	23.75	20.52	14.12	17.37	0.520168	0.292165	6.72601e-18	2.47144	6.76758e-13	1.97432	--	--	--	--	--
c150323.graph_c0	56.33	54.02	68.5	12.08	21.6	16.65	18.57	15.94	9.33	13.74	17.94	9.63	2.74601e-27	-1.82342	7.20675e-18	-2.21939	1.83584e-19	-1.98257	Molecular Function: aminopeptidase activity (GO:0004177);; Molecular Function: protein serine/threonine kinase activity (GO:0004674);; Molecular Function: ATP binding (GO:0005524);; Cellular Component: cytoplasm (GO:0005737);; Biological Process: protein phosphorylation (GO:0006468);; Biological Process: proteolysis (GO:0006508);; Biological Process: endosperm development (GO:0009960);; Cellular …	--	Protein kinase domain;; Protein tyrosine kinase;; Leucine Rich repeats (2 copies);; Leucine rich repeat;; Leucine Rich Repeat;; Leucine rich repeat N-terminal domain;; Leucine Rich repeat	Receptor-like protein kinase HAIKU2 (Precursor) GN=IKU2 OS=Arabidopsis thaliana (Mouse-ear cress) PE=1 SV=1	Leucine-rich receptor-like protein kinase family protein, XI-23,RLK7, putative [Theobroma cacao]
c154264.graph_c0	1.5	1.77	0.94	10.33	13.31	15.25	10.43	9.09	11.87	12.01	8.23	9.09	8.29108e-45	3.21122	7.25456e-18	2.8366	9.74212e-20	2.76059	Biological Process: regulation of transcription, DNA-templated (GO:0006355);;	--	GRAS domain family	Scarecrow-like protein 28 GN=SCL28 OS=Arabidopsis thaliana (Mouse-ear cress) PE=1 SV=1	GRAS family transcription factor [Theobroma cacao]
c37015.graph_c0	13.28	17.24	17.29	14.39	15.63	17.39	1.95	1.26	1.01	3.23	3.2	3.51	0.998461	0.0129617	7.27128e-18	-3.55664	7.3617e-12	-2.3722	Molecular Function: protein disulfide isomerase activity (GO:0003756);; Biological Process: protein folding (GO:0006457);; Biological Process: glycerol ether metabolic process (GO:0006662);; Molecular Function: electron carrier activity (GO:0009055);; Molecular Function: protein disulfide oxidoreductase activity (GO:0015035);; Biological Process: cell redox homeostasis (GO:0045454);;	K03671|1.40614e-88|fve:101292654|thioredoxin M-type, chloroplastic-like; K03671 thioredoxin 1 (A)	Thioredoxin;; Thioredoxin-like domain;; Thioredoxin-like;; Thioredoxin	Thioredoxin M-type Md (Precursor) OS=Spinacia oleracea (Spinach) PE=1 SV=2	PREDICTED: thioredoxin M-type, chloroplastic-like [Fragaria vesca subsp. vesca]
c107248.graph_c0	10.21	6.57	7.69	1.61	2.87	1.52	0.32	0	0	3.06	1.94	2.42	1.04623e-05	-2.00097	8.07894e-18	-6.30559	0.000283314	-2.00866	--	--	--	--	--
c151331.graph_c0	76.01	63.88	77.06	30.97	35.52	33.83	17.13	20.58	11.52	26.54	25.39	21.46	6.35957e-11	-1.08819	9.49938e-18	-2.20878	2.2041e-13	-1.60586	Biological Process: regulation of cellular process (GO:0050794);; Biological Process: response to oxygen-containing compound (GO:1901700);;	K14432|4.11069e-115|tcc:TCM_033824|Abscisic acid responsive elements-binding factor 2 isoform 1; K14432 ABA responsive element binding factor (A)	bZIP transcription factor;; Basic region leucine zipper	ABSCISIC ACID-INSENSITIVE 5-like protein 5 GN=T2P3 OS=Arabidopsis thaliana (Mouse-ear cress) PE=1 SV=1	ABSCISIC ACID-INSENSITIVE 5-like protein 5 [Morus notabilis]
c145215.graph_c0	59.42	63.46	74.86	19.66	28.11	25.85	12.1	19.2	11.8	8.45	8.98	5.1	2.46073e-17	-1.4301	9.73064e-18	-2.25312	4.88293e-40	-3.21378	Cellular Component: integral component of membrane (GO:0016021);;	--	Transmembrane amino acid transporter protein	Lysine histidine transporter-like 8 GN=AATL1 OS=Arabidopsis thaliana (Mouse-ear cress) PE=1 SV=1	unnamed protein product [Vitis vinifera]
c155225.graph_c0	4.25	2.26	1.99	14.17	15.84	18.43	17.22	14.66	19.96	18.07	12.78	16.79	1.27943e-35	2.553	1.03987e-17	2.53941	1.70662e-19	2.46338	Molecular Function: beta-galactosidase activity (GO:0004565);; Biological Process: carbohydrate metabolic process (GO:0005975);; Biological Process: polyamine catabolic process (GO:0006598);; Biological Process: plant-type cell wall organization (GO:0009664);; Biological Process: phenylpropanoid metabolic process (GO:0009698);; Biological Process: plant-type cell wall biogenesis (GO:0009832);; Bi…	--	Glycosyl hydrolases family 35;; Galactose binding lectin domain;; Glycosyl hydrolases family 35;; Beta-galactosidase	Beta-galactosidase 3 (Precursor) OS=Arabidopsis thaliana (Mouse-ear cress) PE=1 SV=1	PREDICTED: beta-galactosidase 3 [Vitis vinifera]
c109190.graph_c1	12.11	10.63	11.32	6.64	3.04	4.72	1.53	1.6	1.21	2.14	3.5	2.39	6.35638e-06	-1.18493	1.11971e-17	-3.03557	9.02623e-12	-2.10933	Cellular Component: mitochondrion (GO:0005739);;	--	--	--	hypothetical protein VITISV_038986 [Vitis vinifera]
c36518.graph_c0	10.06	10.14	6.92	85.34	80.58	98.6	49.01	47.49	62.01	73.14	70.35	74.13	1.90761e-66	3.31718	1.27786e-17	2.49139	2.63787e-29	2.89708	--	--	--	--	PREDICTED: uncharacterized protein LOC100267455 [Vitis vinifera]
c149097.graph_c0	93.66	90.59	105.23	78.25	78.3	78.53	21.9	26.96	25.06	39.37	34.58	44.85	0.118149	-0.306852	1.27908e-17	-2.22137	1.11402e-10	-1.44155	Molecular Function: transferase activity, transferring phosphorus-containing groups (GO:0016772);;	--	ABC1 family	Uncharacterized aarF domain-containing protein kinase At1g79600, chloroplastic (Precursor) GN=At1g79600 OS=Arabidopsis thaliana (Mouse-ear cress) PE=2 SV=1	hypothetical protein JCGZ_09385 [Jatropha curcas]
c148371.graph_c0	4.14	3.44	4.91	0.29	0.39	0.29	0	0.11	0.09	0.19	0.1	0.12	4.78443e-14	-3.78565	1.42429e-17	-5.94979	4.4851e-14	-5.17119	--	--	Protein of unknown function (DUF4449)	--	hypothetical protein A1O9_08418 [Exophiala aquamarina CBS 119918]
c54524.graph_c0	1.73	1.29	1.04	7.63	6.93	7.3	24.66	19.22	30.92	16.49	15.63	12.38	4.75665e-13	2.46756	1.55482e-17	4.15318	4.19302e-23	3.38347	Molecular Function: phosphotransferase activity, alcohol group as acceptor (GO:0016773);;	--	Ubiquitin family;; Ubiquitin-2 like Rad60 SUMO-like	Phosphatidylinositol 4-kinase gamma 2 GN=At1g64460/At1g64470 OS=Arabidopsis thaliana (Mouse-ear cress) PE=1 SV=2	putative phosphatidylinositol 4-kinase type 2-beta [Morus notabilis]
c146762.graph_c0	56.34	48.31	52.12	52.53	53.28	58.76	276.08	228.26	243.66	160.84	125.22	103.63	0.748745	0.100237	1.63889e-17	2.1988	1.04545e-07	1.202	--	--	Proline-rich nuclear receptor coactivator	--	--
c156270.graph_c1	34.5	26.92	19.71	38.85	36.43	41.46	126.65	133.79	126.17	77.51	70.71	59.48	0.128135	0.480588	1.67899e-17	2.25069	7.14808e-06	1.17838	--	--	Carbohydrate-binding protein of the ER;; Di-glucose binding within endoplasmic reticulum	Receptor-like protein kinase FERONIA (Precursor) GN=F26O13.190 OS=Arabidopsis thaliana (Mouse-ear cress) PE=1 SV=1	Malectin/receptor protein kinase family protein, putative [Theobroma cacao]
c107153.graph_c0	26.86	19.52	29.36	18.66	16.43	20.53	0.96	4.75	2.65	2.09	6.32	9.19	0.140801	-0.411558	1.78912e-17	-3.25476	3.38729e-08	-2.13601	Molecular Function: ATP binding (GO:0005524);; Biological Process: tRNA processing (GO:0008033);; Molecular Function: transferase activity (GO:0016740);;	K10760|4.46225e-157|pxb:103947564|adenylate isopentenyltransferase 3, chloroplastic; K10760 adenylate isopentenyltransferase (cytokinin synthase) (A)	IPP transferase;; Isopentenyl transferase	Adenylate isopentenyltransferase 3, chloroplastic (Precursor) GN=IPT3 OS=Arabidopsis thaliana (Mouse-ear cress) PE=1 SV=1	adenylate isopentenyltransferase [Malus domestica]
c157089.graph_c0	35.64	39.19	39.29	29.25	27.79	26.93	215.82	174.04	160.89	42.24	30.74	30.23	0.0948335	-0.408897	2.04e-17	2.21286	0.454941	-0.319713	--	--	--	--	Uncharacterized protein TCM_036939 [Theobroma cacao]
c38783.graph_c0	56.72	63.2	53.26	10.84	12.05	9.99	15.42	5.86	6.21	1.17	2.01	0.66	2.29921e-25	-2.36355	2.04e-17	-2.70888	6.1754e-56	-5.68958	--	--	--	--	--
c148459.graph_c0	13.35	12.04	11.73	9.51	7.53	10.18	0.76	1.98	0.34	1.13	1.21	1.61	0.19053	-0.405042	2.04085e-17	-3.6561	2.00802e-18	-3.31012	Molecular Function: DNA binding (GO:0003677);; Molecular Function: chromatin binding (GO:0003682);; Molecular Function: sequence-specific DNA binding transcription factor activity (GO:0003700);; Cellular Component: nucleus (GO:0005634);; Biological Process: regulation of transcription, DNA-templated (GO:0006355);; Biological Process: mRNA modification (GO:0016556);;	--	Myb-like DNA-binding domain	Transcription factor DIVARICATA GN=DIVARICATA OS=Antirrhinum majus (Garden snapdragon) PE=2 SV=1	hypothetical protein POPTR_0012s05720g [Populus trichocarpa]
c139890.graph_c0	1.38	1.34	0.79	7.92	11.95	12.84	7.94	7.18	9.71	9.13	7.85	8.53	1.24543e-26	3.23181	2.30714e-17	2.76644	1.11196e-21	2.84118	Biological Process: microtubule cytoskeleton organization (GO:0000226);; Biological Process: double-strand break repair via homologous recombination (GO:0000724);; Biological Process: cytokinesis by cell plate formation (GO:0000911);; Cellular Component: Golgi apparatus (GO:0005794);; Biological Process: response to water deprivation (GO:0009414);; Biological Process: response to salt stress (GO:…	K00770|0|vvi:100243459|cellulose synthase-like protein D5; K00770 1,4-beta-D-xylan synthase [EC:2.4.2.24] (A)	Cellulose synthase;; RING/Ubox like zinc-binding domain;; Glycosyltransferase like family 2;; Glycosyl transferase family group 2	Cellulose synthase-like protein D5 GN=CSLD5 OS=Arabidopsis thaliana (Mouse-ear cress) PE=2 SV=1	PREDICTED: cellulose synthase-like protein D5 [Vitis vinifera]
c85549.graph_c0	1.99	1.98	3.71	0.77	1.8	1.73	47.93	54.36	47.83	44.53	39.2	42.44	0.236251	-0.83677	2.34331e-17	4.22972	2.64972e-10	3.3141	Biological Process: response to stress (GO:0006950);; Biological Process: response to temperature stimulus (GO:0009266);; Biological Process: response to red or far red light (GO:0009639);; Biological Process: regulation of circadian rhythm (GO:0042752);; Biological Process: primary metabolic process (GO:0044238);; Biological Process: cellular macromolecule metabolic process (GO:0044260);; Biolog…	K12124|2.78544e-33|tcc:TCM_035715|Gigantea protein isoform 1; K12124 GIGANTEA (A)	--	Protein GIGANTEA GN=GI OS=Arabidopsis thaliana (Mouse-ear cress) PE=1 SV=2	gigantea [Dimocarpus longan]
c59809.graph_c0	2.89	1.08	1.16	11.35	19.9	19.84	13.57	15.31	17.65	31.23	36.4	41.21	6.83408e-16	3.32977	2.46702e-17	3.12938	1.41185e-25	4.35204	Cellular Component: membrane (GO:0016020);;	--	EamA-like transporter family	WAT1-related protein At2g37460 GN=At2g37460 OS=Arabidopsis thaliana (Mouse-ear cress) PE=2 SV=1	PREDICTED: WAT1-related protein At2g37460-like [Vitis vinifera]
c140238.graph_c0	31.04	25.24	29.95	4.45	4.53	4.02	6.61	4.46	3.63	1.87	3.62	1.28	2.84003e-33	-2.68679	2.48575e-17	-2.62615	1.08262e-34	-3.73173	Biological Process: hormone-mediated signaling pathway (GO:0009755);; Biological Process: cellular response to oxygen-containing compound (GO:1901701);;	--	Domain of unknown function (DUF4228)	--	PREDICTED: uncharacterized protein LOC100255664 [Vitis vinifera]
c141620.graph_c0	6.32	4.96	4.26	10.34	9.81	9.53	29.33	27.88	29.18	21.8	23.49	25.93	0.000198755	0.970119	2.68767e-17	2.41983	9.19247e-16	2.1617	--	--	Weak chloroplast movement under blue light	WEB family protein At2g38370 GN=At2g38370 OS=Arabidopsis thaliana (Mouse-ear cress) PE=2 SV=1	PREDICTED: WEB family protein At2g38370 isoform X2 [Vitis vinifera]
c144878.graph_c0	1.48	0.86	0.65	1.09	1.56	1.3	15.61	25.39	15.98	9.53	12.59	13.59	0.440677	0.444912	3.04423e-17	4.21974	1.8948e-16	3.58055	Biological Process: protein folding (GO:0006457);; Molecular Function: heat shock protein binding (GO:0031072);; Molecular Function: unfolded protein binding (GO:0051082);;	--	DnaJ domain;; 4Fe-4S single cluster domain;; 4Fe-4S single cluster domain	Chaperone protein dnaJ 20, chloroplastic (Precursor) GN=F18A5.220 OS=Arabidopsis thaliana (Mouse-ear cress) PE=1 SV=2	DNAJ heat shock N-terminal domain-containing protein, putative [Theobroma cacao]
c57659.graph_c0	2.4	0.94	0.31	9.72	12.9	16.26	19.89	18.53	27.36	103.46	67.71	70.7	7.11265e-16	3.44174	3.28792e-17	4.13002	4.37025e-56	5.7835	--	--	EF hand;; EF hand;; EF-hand domain;; EF-hand domain pair;; Secreted protein acidic and rich in cysteine Ca binding region	Calcium-binding allergen Ole e 8 OS=Olea europaea (Common olive) PE=1 SV=1	hypothetical protein CICLE_v10002944mg [Citrus clementina]
c134407.graph_c0	119.41	179.6	167.62	19.8	21.59	20.39	29.67	24.44	16.02	7.84	18.07	6.49	6.70115e-19	-2.86211	3.28792e-17	-2.79256	6.4805e-27	-3.86882	Biological Process: amino acid transmembrane transport (GO:0003333);; Molecular Function: L-glutamate transmembrane transporter activity (GO:0005313);; Cellular Component: cytoplasm (GO:0005737);; Cellular Component: plasma membrane (GO:0005886);; Biological Process: protein targeting to membrane (GO:0006612);; Biological Process: nucleotide transport (GO:0006862);; Biological Process: ER to Golg…	K03294|0|vvi:100263534|cationic amino acid transporter 1; K03294 basic amino acid/polyamine antiporter, APA family (A)	Amino acid permease;; Amino acid permease;; C-terminus of AA_permease	Cationic amino acid transporter 1 GN=F7J7.60 OS=Arabidopsis thaliana (Mouse-ear cress) PE=1 SV=1	PREDICTED: cationic amino acid transporter 1 [Vitis vinifera]
c93819.graph_c0	0.95	0.88	1.2	0.71	0.43	0.78	19	15.39	13.9	2.65	1.65	2.14	0.274979	-0.658211	3.9953e-17	3.94129	0.290141	0.92022	--	--	--	--	--
c72270.graph_c0	22.12	15.37	12.38	68.29	92.36	94.19	82.84	69.59	81.61	42.38	33.71	57.38	1.82672e-45	2.37779	4.02201e-17	2.17942	0.00520497	1.38214	Biological Process: carbohydrate metabolic process (GO:0005975);; Molecular Function: cellulase activity (GO:0008810);; Biological Process: response to nematode (GO:0009624);;	--	Glycosyl hydrolase family 9;; Glycosyl hydrolase family 9	Endoglucanase 17 (Precursor) GN=At4g02290 OS=Arabidopsis thaliana (Mouse-ear cress) PE=2 SV=1	hypothetical protein CICLE_v10019602mg [Citrus clementina]
c36572.graph_c0	98.54	120.23	136.02	39.12	49.32	45.28	27.56	29.88	22.66	21.66	25.9	26.35	1.89258e-09	-1.38553	4.31832e-17	-2.20856	1.77135e-18	-2.33104	Molecular Function: tropine dehydrogenase activity (GO:0050356);; Biological Process: oxidation-reduction process (GO:0055114);;	K08081|1.13989e-128|pper:PRUPE_ppa010064mg|hypothetical protein; K08081 Tropinone reductase 1 [EC:1.1.1.206] (A)	Enoyl-(Acyl carrier protein) reductase;; short chain dehydrogenase;; KR domain	Tropinone reductase homolog At1g07440 GN=At1g07440 OS=Arabidopsis thaliana (Mouse-ear cress) PE=1 SV=1	PREDICTED: tropinone reductase homolog At1g07440-like isoform X1 [Nelumbo nucifera]
c142682.graph_c0	12.6	9.83	10.57	7.61	4.48	4.52	1.93	2.52	3.43	4.19	4.59	4.1	0.000274961	-1.0022	4.73318e-17	-2.62736	8.94409e-12	-1.90723	Cellular Component: mitochondrial inner membrane (GO:0005743);; Biological Process: mitochondrial electron transport, NADH to ubiquinone (GO:0006120);; Molecular Function: NADH dehydrogenase (ubiquinone) activity (GO:0008137);; Cellular Component: integral component of membrane (GO:0016021);; Cellular Component: respiratory chain (GO:0070469);;	K03879|2.40367e-165|csv:101218898|NADH-ubiquinone oxidoreductase chain 2-like; K03879 NADH-ubiquinone oxidoreductase chain 2 [EC:1.6.5.3] (A)	NADH-Ubiquinone/plastoquinone (complex I), various chains	NADH-ubiquinone oxidoreductase chain 2 GN=ND2 OS=Oenothera berteroana (Bertero&apos;s evening primrose) PE=2 SV=2	hypothetical protein VITISV_004351 [Vitis vinifera]
c109387.graph_c0	22.4	13.91	23.3	9.17	19.02	13.01	1.32	1.58	1.3	2.4	6.83	2.65	0.339466	-0.506807	5.00202e-17	-3.99516	5.99049e-08	-2.49683	Biological Process: lipid metabolic process (GO:0006629);; Molecular Function: hydrolase activity, acting on ester bonds (GO:0016788);;	--	--	GDSL esterase/lipase At5g03610 (Precursor) GN=At5g03610 OS=Arabidopsis thaliana (Mouse-ear cress) PE=2 SV=1	GDSL-like Lipase/Acylhydrolase superfamily protein, putative isoform 2, partial [Theobroma cacao]
c92852.graph_c0	58.65	98.59	68.69	2.62	13.36	7.08	2.12	3.27	2.38	0.06	0.67	0	1.29677e-09	-3.30704	5.29337e-17	-4.92639	5.63109e-31	-8.32768	Cellular Component: extracellular region (GO:0005576);;	K13449|2.45766e-86|tcc:TCM_006332|Pathogenesis-related protein 1; K13449 pathogenesis-related protein 1 (A)	Cysteine-rich secretory protein family	Pathogenesis-related protein 1 (Precursor) GN=At2g14610 OS=Arabidopsis thaliana (Mouse-ear cress) PE=1 SV=1	Pathogenesis-related protein 1 [Theobroma cacao]
c151042.graph_c0	7.69	6.96	5.97	1.2	0.37	0.52	0.38	0.17	0	1.47	9.29	4.25	5.00035e-10	-2.85426	5.46225e-17	-5.85893	0.688305	-0.451703	--	--	--	--	hypothetical protein COCMIDRAFT_40521 [Bipolaris oryzae ATCC 44560]
c37067.graph_c0	147.63	170.46	245.32	7.9	10.06	10.9	8.84	9.91	3.38	1.99	3.94	5.37	7.7265e-15	-4.26889	5.66883e-17	-4.73555	4.98301e-22	-5.7361	Molecular Function: DNA binding (GO:0003677);; Molecular Function: sequence-specific DNA binding transcription factor activity (GO:0003700);; Cellular Component: nucleus (GO:0005634);; Biological Process: regulation of transcription, DNA-templated (GO:0006355);;	--	AP2 domain	Ethylene-responsive transcription factor ERF003 GN=ERF003 OS=Arabidopsis thaliana (Mouse-ear cress) PE=2 SV=1	Integrase-type DNA-binding superfamily protein [Theobroma cacao]
c95200.graph_c0	6.77	9.42	9.76	7.7	7.47	7.17	0.61	0.6	0.06	0.14	0.26	0.07	0.694291	-0.187445	5.69312e-17	-4.52882	3.27653e-23	-5.85499	--	--	DnaJ domain	Chaperone protein dnaJ 20, chloroplastic (Precursor) GN=F18A5.220 OS=Arabidopsis thaliana (Mouse-ear cress) PE=1 SV=2	Chaperone DnaJ-domain superfamily protein [Theobroma cacao]
c152995.graph_c4	85.69	108.05	95.71	59.25	62.34	57.1	18.22	29.62	20.01	24.06	54.83	37.97	0.000196122	-0.667662	6.04781e-17	-2.15162	1.72566e-05	-1.30438	--	--	--	--	PREDICTED: uncharacterized protein LOC100254485 [Vitis vinifera]
c132982.graph_c0	28.93	34.67	41.22	7.17	5.77	5.56	4.02	3.54	6.72	5.68	2.85	8.26	6.41747e-16	-2.45891	6.19728e-17	-2.93058	2.45603e-17	-2.81206	Molecular Function: transporter activity (GO:0005215);; Molecular Function: copper ion binding (GO:0005507);; Cellular Component: cell wall (GO:0005618);; Cellular Component: nucleolus (GO:0005730);; Cellular Component: mitochondrial inner membrane (GO:0005743);; Cellular Component: vacuole (GO:0005773);; Cellular Component: plasma membrane (GO:0005886);; Cellular Component: chloroplast envelope …	K05863|4.23286e-108|vvi:100260298|ADP,ATP carrier protein, mitochondrial; K05863 solute carrier family 25 (mitochondrial adenine nucleotide translocator), member 4/5/6/31 (A)	Mitochondrial carrier protein	ADP,ATP carrier protein, mitochondrial (Precursor) GN=ANT OS=Solanum tuberosum (Potato) PE=2 SV=1	PREDICTED: ADP,ATP carrier protein, mitochondrial [Vitis vinifera]
c151376.graph_c0	65.26	108.14	96.64	5.09	7.38	6.52	5.88	5.88	4.33	5.08	5.67	3.77	2.01418e-15	-3.80647	6.21395e-17	-4.11303	8.21482e-18	-4.21898	Biological Process: endonucleolytic cleavage involved in rRNA processing (GO:0000478);; Molecular Function: CTP synthase activity (GO:0003883);; Cellular Component: cytosol (GO:0005829);; Biological Process: pyrimidine nucleotide biosynthetic process (GO:0006221);; Biological Process: embryo development ending in seed dormancy (GO:0009793);; Biological Process: response to cadmium ion (GO:0046686…	K01937|0|pper:PRUPE_ppa003314mg|hypothetical protein; K01937 CTP synthase [EC:6.3.4.2] (A)	CTP synthase N-terminus;; CobQ/CobB/MinD/ParA nucleotide binding domain;; Glutamine amidotransferase class-I;; Peptidase C26	--	hypothetical protein PRUPE_ppa003314mg [Prunus persica]
c150385.graph_c0	0.64	0.23	1.02	0.05	1.57	0.98	10.15	7.55	8.77	0.72	0.33	1.41	0.264615	0.460125	7.58015e-17	4.36183	1	-0.0651747	--	--	--	--	--
c147857.graph_c0	20.72	27.25	20.97	5.18	10.61	6.61	4.92	2.85	2.44	0.64	0.84	0.61	3.56546e-08	-1.61586	8.6391e-17	-2.81402	1.01791e-44	-5.12503	--	--	--	--	--
c159012.graph_c0	13.14	14.03	15.4	0.68	0.66	1.1	1.92	1.64	0.72	0.81	0.96	2.1	1.69519e-33	-4.10236	8.80847e-17	-3.37633	6.6447e-22	-3.52712	--	--	Domain of unknown function (DUF4228)	--	hypothetical protein POPTR_0015s00810g [Populus trichocarpa]
c36294.graph_c0	4.32	2.28	2	1.28	0.44	0.5	129.24	190.42	99.67	28.87	7.53	10.33	0.0162158	-1.86618	9.96408e-17	5.54908	0.0822324	2.27582	Biological Process: transcription, DNA-templated (GO:0006351);;	--	AP2 domain	Ethylene-responsive transcription factor ERF017 GN=ERF017 OS=Arabidopsis thaliana (Mouse-ear cress) PE=2 SV=1	PREDICTED: ethylene-responsive transcription factor ERF017-like [Citrus sinensis]
c125350.graph_c0	1.93	2.73	2.64	0	0.11	0	0	0	0	0.15	0.14	0	2.75972e-15	-6.0564	1.10045e-16	#NAME?	2.05938e-08	-4.81168	--	--	--	--	--
c137294.graph_c0	46.89	53.09	46.17	12.64	18.24	17.17	13.78	13.4	8.35	14.84	14.56	16.22	9.93935e-22	-1.67972	1.18659e-16	-2.22372	1.04563e-14	-1.84106	Molecular Function: sugar:proton symporter activity (GO:0005351);; Cellular Component: vacuolar membrane (GO:0005774);; Cellular Component: chloroplast (GO:0009507);; Cellular Component: integral component of membrane (GO:0016021);; Biological Process: carbohydrate transmembrane transport (GO:0034219);;	--	Sugar (and other) transporter;; Major Facilitator Superfamily;; Sugar (and other) transporter	Sugar transporter ERD6-like 16 GN=At5g18840 OS=Arabidopsis thaliana (Mouse-ear cress) PE=2 SV=2	PREDICTED: LOW QUALITY PROTEIN: sugar transporter ERD6-like 7-like [Cucumis sativus]
c142317.graph_c0	11.05	15.53	14.01	14.05	16.49	15.13	2.69	2.15	1.28	1.8	1.77	1.71	0.475486	0.194408	1.18758e-16	-2.79136	1.20039e-21	-2.99051	--	--	--	Protein REVEILLE 1 GN=RVE1 OS=Arabidopsis thaliana (Mouse-ear cress) PE=2 SV=1	PREDICTED: protein REVEILLE 1 [Vitis vinifera]
c143035.graph_c0	1.81	0.81	0.66	1.11	0.95	0.33	13.36	14.78	13.11	1.13	0.64	0.76	0.760429	-0.392791	1.32787e-16	3.59772	0.688305	-0.497182	Molecular Function: metal ion binding (GO:0046872);;	--	Ring finger domain;; RING-H2 zinc finger;; Zinc finger, C3HC4 type (RING finger);; Zinc finger, C3HC4 type (RING finger);; Anaphase-promoting complex subunit 11 RING-H2 finger;; zinc-RING finger domain	RING-H2 finger protein ATL64 GN=ATL64 OS=Arabidopsis thaliana (Mouse-ear cress) PE=2 SV=1	hypothetical protein JCGZ_22827 [Jatropha curcas]
c157004.graph_c0	43.15	26.03	25.4	18.81	18.43	19.51	731.78	441.93	582.76	80.05	49.11	32.83	0.0952688	-0.698245	1.42336e-16	4.16487	0.475387	0.481536	Molecular Function: calcium ion binding (GO:0005509);;	--	EF-hand domain pair	Calcium-binding protein PBP1 GN=F24B18.11 OS=Arabidopsis thaliana (Mouse-ear cress) PE=1 SV=1	PREDICTED: calcium-binding protein PBP1-like [Fragaria vesca subsp. vesca]
c155819.graph_c0	29.9	29.42	15.37	179.6	145.38	194.31	139.9	106.48	141.13	200.51	116.47	274.19	7.43887e-21	2.83349	1.52908e-16	2.3224	0.000253156	2.9526	--	--	Sieve element occlusion N-terminus;; Sieve element occlusion C-terminus	Probable nucleoredoxin 2 OS=Oryza sativa subsp. japonica (Rice) PE=2 SV=1	PREDICTED: uncharacterized protein LOC103323832 [Prunus mume]
c57352.graph_c0	20.29	25.04	24.72	20.21	17.37	28.47	2.62	0	0.35	0.82	0	1.45	0.893454	-0.0544542	1.57263e-16	-4.6112	1.84531e-20	-5.44652	Molecular Function: ATP binding (GO:0005524);; Biological Process: signal transduction (GO:0007165);; Cellular Component: plastid envelope (GO:0009526);; Cellular Component: chloroplast stroma (GO:0009570);; Cellular Component: thylakoid (GO:0009579);; Biological Process: response to red or far red light (GO:0009639);; Biological Process: response to endogenous stimulus (GO:0009719);; Biological …	--	--	Ribulose bisphosphate carboxylase/oxygenase activase A, chloroplastic (Precursor) GN=RCAA OS=Hordeum vulgare (Barley) PE=2 SV=1	ribulose bisphosphate carboxylase/oxygenase activase 1, chloroplastic-like [Glycine max]
c121160.graph_c0	21.18	25.39	30.67	2.83	5.6	4.68	2.62	5.37	4	8.17	11.41	9.25	1.01189e-14	-2.55236	1.78526e-16	-2.75369	6.86233e-07	-1.47218	Molecular Function: transferase activity, transferring hexosyl groups (GO:0016758);;	--	UDP-glucoronosyl and UDP-glucosyl transferase	UDP-glucose flavonoid 3-O-glucosyltransferase 6 {ECO:0000303|PubMed:18487633} OS=Fragaria ananassa (Strawberry) PE=1 SV=1	PREDICTED: UDP-glucose flavonoid 3-O-glucosyltransferase 6-like [Citrus sinensis]
c94089.graph_c0	9.15	14.91	10.59	1.13	0.48	1.09	0.46	0.21	0.59	1.24	0.93	0.08	1.62836e-12	-3.63029	2.02608e-16	-4.84172	1.43982e-13	-4.1398	--	--	--	--	hypothetical protein CISIN_1g035876mg [Citrus sinensis]
c37733.graph_c0	82.73	99.39	76.7	15.95	25.81	22.39	13.81	16.02	5.37	2.1	2.34	6.04	3.0252e-14	-1.99324	2.1217e-16	-2.94882	5.41856e-41	-5.13757	Biological Process: carbohydrate metabolic process (GO:0005975);; Molecular Function: cellulase activity (GO:0008810);; Molecular Function: carbohydrate binding (GO:0030246);;	--	Glycosyl hydrolase family 9	Endoglucanase 6 (Precursor) GN=At1g64390 OS=Arabidopsis thaliana (Mouse-ear cress) PE=2 SV=2	endo-beta-1,4-glucanase [Fragaria x ananassa]
c156270.graph_c0	31.53	20.69	14.71	26.83	22.46	24.75	116.33	115.32	108.4	50.57	28.71	17.57	0.779649	0.189676	2.32606e-16	2.29047	0.745673	0.29564	Molecular Function: kinase activity (GO:0016301);;	--	--	--	Serine/threonine-protein kinase PBS1, putative [Ricinus communis]
c123896.graph_c0	3.82	1.37	2.17	6.16	5.87	8.67	41.98	30.7	30.84	50.85	38.02	41.31	0.00141838	1.56653	2.76115e-16	3.82324	1.12421e-18	3.74801	Molecular Function: superoxide dismutase activity (GO:0004784);; Cellular Component: extracellular region (GO:0005576);; Molecular Function: manganese ion binding (GO:0030145);; Molecular Function: nutrient reservoir activity (GO:0045735);; Biological Process: oxidation-reduction process (GO:0055114);;	--	--	Germin-like protein 5-1 (Precursor) OS=Oryza sativa subsp. japonica (Rice) PE=2 SV=1	PREDICTED: germin-like protein 5-1-like [Oryza brachyantha]
c127366.graph_c0	112.42	80.54	89.45	241.64	199.54	220.15	417.99	434.81	526.25	765.97	589	733.26	6.33869e-07	1.26819	2.99305e-16	2.23301	7.40153e-39	2.80595	Molecular Function: transferase activity (GO:0016740);;	--	Glutathione S-transferase, N-terminal domain;; Glutathione S-transferase, N-terminal domain;; Glutathione S-transferase, C-terminal domain;; Glutathione S-transferase, N-terminal domain;; Glutathione S-transferase, C-terminal domain	Glutathione S-transferase DHAR2 GN=F22H5.1 OS=Arabidopsis thaliana (Mouse-ear cress) PE=1 SV=1	dehydroascorbate reductase, partial [Populus tomentosa]
c145529.graph_c0	1.97	2.08	1.54	3.3	3.22	3.24	13.58	19.23	16.58	9.69	5.91	4.88	0.0654827	0.839186	3.08715e-16	3.08442	3.45976e-05	1.76105	--	--	--	--	hypothetical protein PRUPE_ppa011401mg [Prunus persica]
c138975.graph_c0	61.19	64.04	64.37	25.39	30.65	29.08	13.59	13.95	16.24	20.54	21.87	17.94	3.96202e-11	-1.12078	3.13213e-16	-2.15647	6.31344e-13	-1.67404	Biological Process: cation transport (GO:0006812);; Molecular Function: cation transmembrane transporter activity (GO:0008324);; Cellular Component: integral component of membrane (GO:0016021);; Biological Process: transmembrane transport (GO:0055085);;	--	Cation efflux family	Metal tolerance protein 5 OS=Oryza sativa subsp. japonica (Rice) PE=2 SV=1	Metal tolerance protein 5 [Morus notabilis]
c118434.graph_c0	10.8	6.96	6.86	10.03	11.95	11.58	66.5	73.83	47.5	32.27	39.74	38.02	0.118268	0.47847	3.30203e-16	2.878	3.51176e-12	2.10546	--	--	--	--	Uncharacterized protein TCM_034473 [Theobroma cacao]
c149581.graph_c0	3.15	3.66	2.47	19.37	21.24	22.51	21.99	15.76	21.16	23.04	17.83	17.94	1.25062e-34	2.7924	3.50906e-16	2.61409	7.59101e-19	2.60383	Biological Process: regulation of cell cycle (GO:0051726);;	K05868|4.09715e-171|pop:POPTR_0009s07100g|POPTRDRAFT_804416; cyclin b1-type family protein; K05868 cyclin B (A)	Cyclin, N-terminal domain;; Cyclin, C-terminal domain	G2/mitotic-specific cyclin S13-6 OS=Glycine max (Soybean) PE=2 SV=1	hypothetical protein JCGZ_11114 [Jatropha curcas]
c121288.graph_c0	100.08	138.3	125.4	35.77	57.03	47.62	31.84	28.34	24.64	24.84	27.42	22.18	5.25599e-08	-1.3587	3.86963e-16	-2.15991	1.14004e-18	-2.35551	Cellular Component: cytosol (GO:0005829);; Biological Process: response to toxic substance (GO:0009636);; Biological Process: response to high light intensity (GO:0009644);; Biological Process: response to hydrogen peroxide (GO:0042542);; Molecular Function: D-aminoacyl-tRNA deacylase activity (GO:0051499);;	--	D-aminoacyl-tRNA deacylase	D-aminoacyl-tRNA deacylase GN=GEK1 OS=Arabidopsis thaliana (Mouse-ear cress) PE=1 SV=2	hypothetical protein CISIN_1g021113mg [Citrus sinensis]
c151692.graph_c0	21.34	18.72	14.69	28.87	32.8	37.97	88.58	82.21	115.55	162.53	147.9	150.41	3.49961e-07	0.887858	4.08096e-16	2.39643	4.84757e-48	3.12883	Molecular Function: protein kinase activity (GO:0004672);; Molecular Function: ATP binding (GO:0005524);; Biological Process: protein phosphorylation (GO:0006468);; Cellular Component: integral component of membrane (GO:0016021);; Molecular Function: 2-alkenal reductase [NAD(P)] activity (GO:0032440);; Biological Process: oxidation-reduction process (GO:0055114);;	--	Protein tyrosine kinase;; Protein kinase domain;; Leucine Rich repeats (2 copies);; Leucine Rich Repeat	Probable LRR receptor-like serine/threonine-protein kinase At1g63430 (Precursor) GN=At1g63430 OS=Arabidopsis thaliana (Mouse-ear cress) PE=2 SV=1	PREDICTED: probable LRR receptor-like serine/threonine-protein kinase At1g63430 [Prunus mume]
c73700.graph_c0	243.2	183.92	189.39	160.19	181.76	194.7	61.3	41.15	45.48	32.8	40.76	50.77	0.492819	-0.173985	4.15978e-16	-2.11265	2.72537e-22	-2.35763	Molecular Function: transporter activity (GO:0005215);; Biological Process: transport (GO:0006810);; Cellular Component: integral component of membrane (GO:0016021);;	K09872|5.33437e-176|cit:102622181|probable aquaporin PIP2-5-like; K09872 aquaporin PIP (A)	Major intrinsic protein	Aquaporin PIP2-7 GN=PIP2-7 OS=Zea mays (Maize) PE=1 SV=1	aquaporin 2 [Samanea saman]
c152647.graph_c0	30.82	33.92	37.14	7.1	11.49	9.81	7.97	9.61	6.43	5.38	5.39	3.8	5.45963e-27	-1.80405	4.31895e-16	-2.11139	1.67937e-33	-2.80806	Biological Process: activation of MAPKK activity (GO:0000186);; Molecular Function: MAP kinase kinase kinase activity (GO:0004709);; Molecular Function: ATP binding (GO:0005524);; Cellular Component: plasma membrane (GO:0005886);; Cellular Component: integral component of membrane (GO:0016021);; Molecular Function: 2-alkenal reductase [NAD(P)] activity (GO:0032440);; Biological Process: oxidation…	--	Protein kinase domain;; Protein tyrosine kinase;; Leucine Rich repeats (2 copies);; Leucine rich repeat;; Leucine Rich Repeat;; Leucine Rich repeat;; Leucine rich repeat	Receptor-like protein kinase HSL1 (Precursor) GN=HSL1 OS=Arabidopsis thaliana (Mouse-ear cress) PE=2 SV=1	PREDICTED: receptor-like protein kinase HSL1 [Prunus mume]
c153171.graph_c0	1.64	2.22	2.57	0.21	0.05	0.06	0.03	0.11	0.03	0.13	0.15	0.1	2.49373e-16	-4.23792	4.35392e-16	-5.33579	3.2195e-11	-4.15263	--	--	Putative stress-responsive nuclear envelope protein;; HeH/LEM domain;; SAP domain;; Anaphase promoting complex (APC) subunit 2;; Slx4 endonuclease	--	hypothetical protein A1O5_09164 [Cladophialophora psammophila CBS 110553]
c102066.graph_c0	82.72	128.58	156.49	2.98	7.08	3.72	2.9	3.74	2.49	2.41	1.45	1.03	2.59748e-13	-4.73136	4.46576e-16	-5.39616	9.29316e-20	-6.35329	Molecular Function: iron ion binding (GO:0005506);; Molecular Function: oxidoreductase activity, acting on single donors with incorporation of molecular oxygen, incorporation of two atoms of oxygen (GO:0016702);; Molecular Function: leucocyanidin oxygenase activity (GO:0050589);; Biological Process: oxidation-reduction process (GO:0055114);; Biological Process: response to karrikin (GO:0080167);;	--	non-haem dioxygenase in morphine synthesis N-terminal;; 2OG-Fe(II) oxygenase superfamily	Leucoanthocyanidin dioxygenase GN=ANS OS=Malus domestica (Apple) PE=2 SV=1	hypothetical protein CICLE_v10012026mg [Citrus clementina]
c88904.graph_c0	2.39	2.19	2.36	15.38	8.29	10.96	27.06	26.25	30.19	29.76	30.82	46.56	0.000933861	2.37235	5.91738e-16	3.53108	1.33919e-09	3.71148	Biological Process: single-organism process (GO:0044699);; Molecular Function: metal ion binding (GO:0046872);;	--	Cupin domain;; Cupin	Germin-like protein subfamily 2 member 2 (Precursor) GN=At1g02335 OS=Arabidopsis thaliana (Mouse-ear cress) PE=2 SV=1	Germin-like protein subfamily 2 member 4 [Gossypium arboreum]
c142543.graph_c0	6.86	10.34	7.64	5.15	6.48	4.63	0.74	0.26	0.19	0.39	0.29	0.64	0.183629	-0.582457	6.61761e-16	-4.44675	1.40644e-16	-4.37275	--	--	--	--	--
c63414.graph_c0	0.73	0.18	0	0	0.49	0	11.21	16.29	14.38	1.95	1.89	0.29	0.272872	-0.893085	7.11399e-16	5.47238	0.361763	1.67406	--	--	--	--	--
c162196.graph_c0	1.58	1.16	1.39	0.57	0.79	0.34	0	0	0	0.15	0	0	0.0200903	-1.25098	7.11909e-16	#NAME?	8.31987e-08	-5.05619	--	--	SUR7/PalI family	--	hypothetical protein K437DRAFT_241811 [Tilletiaria anomala UBC 951]
c157439.graph_c0	39.91	51.21	59.86	35.51	23.61	28.79	7.99	8.36	4.81	17.25	24.43	40.84	0.0287569	-0.735415	8.805e-16	-2.89788	0.043006	-0.933664	Biological Process: maltose metabolic process (GO:0000023);; Biological Process: rRNA processing (GO:0006364);; Cellular Component: PSII associated light-harvesting complex II (GO:0009517);; Biological Process: thylakoid membrane organization (GO:0010027);; Biological Process: stomatal complex morphogenesis (GO:0010103);; Biological Process: nonphotochemical quenching (GO:0010196);; Biological Pr…	K03542|3.29749e-118|rcu:RCOM_1030930|Photosystem II 22 kDa protein, chloroplast precursor, putative; K03542 photosystem II 22kDa protein (A)	Chlorophyll A-B binding protein	Photosystem II 22 kDa protein, chloroplastic (Precursor) GN=PSBS OS=Spinacia oleracea (Spinach) PE=1 SV=1	Photosystem II 22 kDa protein, chloroplast precursor, putative [Ricinus communis]
c160050.graph_c0	4.36	5.27	4.88	0	0	0	0.11	0	0	0.15	0	0	2.40967e-18	#NAME?	8.93883e-16	-7.07492	4.54791e-11	-6.98785	--	--	--	--	--
c157203.graph_c0	23.73	18.01	27.21	32.33	20.6	28.18	129.12	161.36	105.94	41.94	47.72	37.55	0.643548	0.286977	8.96618e-16	2.46096	0.351232	0.464638	Biological Process: response to organic substance (GO:0010033);; Biological Process: single-organism cellular process (GO:0044763);; Biological Process: regulation of cellular process (GO:0050794);; Biological Process: response to oxygen-containing compound (GO:1901700);;	--	Glutaredoxin	Glutaredoxin-C9 GN=F3M18.8 OS=Arabidopsis thaliana (Mouse-ear cress) PE=1 SV=1	hypothetical protein POPTR_0007s01400g [Populus trichocarpa]
c36634.graph_c0	72.25	96.11	89.54	41.95	37.67	46.06	18.86	25.89	19.44	37.02	38.69	30.85	7.15706e-07	-1.00741	9.03924e-16	-2.06951	2.36683e-09	-1.32267	--	--	Zinc finger, C3HC4 type (RING finger)	BOI-related E3 ubiquitin-protein ligase 1 GN=BRG1 OS=Arabidopsis thaliana (Mouse-ear cress) PE=1 SV=1	hypothetical protein CICLE_v10015958mg [Citrus clementina]
c143242.graph_c0	11.94	9.9	6.25	32.52	36.24	45.33	50.19	44.24	58.29	30.51	28.88	41.53	6.52988e-21	2.04833	9.8131e-16	2.38361	1.93634e-05	1.73074	Molecular Function: pectate lyase activity (GO:0030570);;	K01728|9.38517e-146|pper:PRUPE_ppa004881mg|hypothetical protein; K01728 pectate lyase [EC:4.2.2.2] (A)	Pectate lyase;; Right handed beta helix region	Probable pectate lyase 12 (Precursor) GN=At3g53190 OS=Arabidopsis thaliana (Mouse-ear cress) PE=2 SV=2	hypothetical protein PRUPE_ppa004881mg [Prunus persica]
c101751.graph_c0	3.84	2.98	1.97	33.35	33.3	37.39	21.94	20.55	21.39	20.37	15.24	20.97	5.96252e-54	3.59683	1.07383e-15	2.80651	2.99679e-15	2.5926	--	--	CLASP N terminal	--	PREDICTED: uncharacterized protein LOC100853751 [Vitis vinifera]
c118170.graph_c0	9.11	5.15	3.51	6.04	3.31	4.01	67.59	45.69	51.79	9.37	6.25	9.37	0.665234	-0.349257	1.10955e-15	3.16572	0.615042	0.380969	--	--	VQ motif	--	hypothetical protein JCGZ_07064 [Jatropha curcas]
c159442.graph_c0	12.71	12.47	15.37	1.45	1.34	1.96	1.13	0.22	0.62	0.42	0.4	0.87	1.06858e-13	-3.06788	1.14772e-15	-4.41543	3.56217e-18	-4.83392	--	--	--	--	--
c111424.graph_c0	128.06	114.81	172.4	87.48	99.62	93.26	20.21	16.7	12.72	19.32	14.66	31.89	0.0599074	-0.539397	1.18775e-15	-3.12319	1.16297e-12	-2.74191	Biological Process: response to red or far red light (GO:0009639);;	--	Chlorophyll A-B binding protein	Early light-induced protein 1, chloroplastic (Precursor) GN=ELIP1 OS=Arabidopsis thaliana (Mouse-ear cress) PE=1 SV=1	unknown [Lotus japonicus]
c134198.graph_c0	413.06	497.57	508.98	104.09	97.97	105.33	88.07	104.43	72.58	63.1	79.23	93.07	2.05538e-22	-2.03175	1.18775e-15	-2.28928	2.46385e-30	-2.41973	Cellular Component: mitochondrion (GO:0005739);; Molecular Function: formate dehydrogenase (NAD+) activity (GO:0008863);; Cellular Component: chloroplast (GO:0009507);; Cellular Component: thylakoid (GO:0009579);; Biological Process: response to wounding (GO:0009611);; Molecular Function: oxidoreductase activity, acting on the CH-OH group of donors, NAD or NADP as acceptor (GO:0016616);; Molecula…	K00122|0|vvi:100261093|formate dehydrogenase, mitochondrial; K00122 formate dehydrogenase [EC:1.2.1.2] (A)	D-isomer specific 2-hydroxyacid dehydrogenase, NAD binding domain;; D-isomer specific 2-hydroxyacid dehydrogenase, catalytic domain	Formate dehydrogenase, mitochondrial (Precursor) GN=FDH1 OS=Solanum tuberosum (Potato) PE=1 SV=2	PREDICTED: formate dehydrogenase, mitochondrial [Vitis vinifera]
c156374.graph_c1	1.52	1.29	0.92	2.28	3.34	3.6	6.31	9.6	9.86	7.11	2.53	4.58	0.000187845	1.34634	1.22617e-15	2.88391	0.000367918	2.06894	Molecular Function: kinase activity (GO:0016301);;	--	Protein tyrosine kinase;; Protein kinase domain;; Leucine rich repeat;; Leucine Rich repeats (2 copies);; Leucine Rich Repeat;; Leucine Rich repeat;; Leucine rich repeat;; Leucine rich repeat N-terminal domain;; Leucine Rich repeats (2 copies);; Leucine rich repeat;; Leucine Rich Repeat	Probable LRR receptor-like serine/threonine-protein kinase At3g47570 (Precursor) GN=At3g47570 OS=Arabidopsis thaliana (Mouse-ear cress) PE=2 SV=1	PREDICTED: putative receptor-like protein kinase At3g47110-like [Glycine max]
c149992.graph_c2	52.31	51.89	52.71	22.2	23.18	25.26	8.45	15.77	10.03	9.59	14.52	5.71	1.10846e-09	-1.12316	1.29776e-15	-2.26012	1.67036e-21	-2.491	--	--	Dirigent-like protein	Dirigent protein 19 (Precursor) GN=DIR19 OS=Arabidopsis thaliana (Mouse-ear cress) PE=2 SV=1	PREDICTED: dirigent protein 2-like [Prunus mume]
c109559.graph_c0	18.12	25.81	26.25	4.4	7.29	4.75	4.39	3.84	1.68	2.24	1.46	1.27	3.28349e-10	-2.05381	1.32482e-15	-2.8559	1.58989e-25	-4.04048	Biological Process: transcription, DNA-templated (GO:0006351);; Biological Process: regulation of biological process (GO:0050789);;	--	AP2 domain	Ethylene-responsive transcription factor ABR1 GN=MVP7.8 OS=Arabidopsis thaliana (Mouse-ear cress) PE=2 SV=1	hypothetical protein POPTR_0005s08940g [Populus trichocarpa]
c36322.graph_c0	10.83	12.56	13.19	0	0	0.35	0.3	0	0	0	0	0	1.2437e-16	-6.76015	1.47131e-15	-7.01657	7.93785e-12	#NAME?	--	--	--	--	--
c156807.graph_c1	36.97	30.38	31.9	45.14	49.81	51.54	152.06	145.68	162.9	53.61	39.56	34.46	0.000437566	0.619076	1.57732e-15	2.08554	0.325457	0.305166	--	--	NB-ARC domain;; Leucine rich repeat;; Leucine Rich repeats (2 copies);; AAA domain	Disease resistance protein At4g27190 GN=At4g27190 OS=Arabidopsis thaliana (Mouse-ear cress) PE=2 SV=1	Disease resistance protein [Morus notabilis]
c157167.graph_c0	53.23	54.45	71.79	10.93	11.78	14.72	3.86	4.4	4.93	11.38	11.99	10.98	1.183e-10	-2.22686	1.6476e-15	-3.82225	1.07921e-14	-3.27586	Molecular Function: argininosuccinate synthase activity (GO:0004055);; Molecular Function: ATP binding (GO:0005524);; Biological Process: arginine biosynthetic process (GO:0006526);;	K01940|1.13598e-42|cit:102630538|argininosuccinate synthase, chloroplastic-like; K01940 argininosuccinate synthase [EC:6.3.4.5] (A)	Arginosuccinate synthase	Argininosuccinate synthase, chloroplastic (Precursor) GN=At4g24830 OS=Arabidopsis thaliana (Mouse-ear cress) PE=2 SV=3	Argininosuccinate synthase, chloroplastic [Glycine soja]
c137748.graph_c0	43.32	33.83	42.47	20.56	19.57	24.12	9.09	8.47	9.92	23.8	13.28	19.83	1.54235e-06	-0.855864	1.70382e-15	-2.20392	1.9914e-06	-1.19941	Molecular Function: L-ornithine transmembrane transporter activity (GO:0000064);; Molecular Function: L-histidine transmembrane transporter activity (GO:0005290);; Molecular Function: carnitine:acyl carnitine antiporter activity (GO:0005476);; Cellular Component: mitochondrial inner membrane (GO:0005743);; Biological Process: proline biosynthetic process (GO:0006561);; Biological Process: mitocho…	K15109|9.70727e-167|rcu:RCOM_1494540|Mitochondrial carnitine/acylcarnitine carrier protein, putative; K15109 solute carrier family 25 (mitochondrial carnitine/acylcarnitine transporter), member 20/29 (A)	Mitochondrial carrier protein	Mitochondrial arginine transporter BAC2 GN=BAC2 OS=Arabidopsis thaliana (Mouse-ear cress) PE=1 SV=1	Mitochondrial carnitine/acylcarnitine carrier protein, putative [Ricinus communis]
c131513.graph_c0	68.81	73.66	104.89	13.88	33.17	25.92	5.3	5.03	9.74	1.66	7.79	1.68	7.39081e-06	-1.83877	1.78248e-15	-3.67716	6.29746e-21	-4.67254	Molecular Function: peroxidase activity (GO:0004601);; Cellular Component: extracellular region (GO:0005576);; Molecular Function: heme binding (GO:0020037);; Biological Process: hydrogen peroxide catabolic process (GO:0042744);; Molecular Function: metal ion binding (GO:0046872);; Biological Process: oxidation-reduction process (GO:0055114);;	K00430|1.29736e-175|fve:101302245|cationic peroxidase 1-like; K00430 peroxidase [EC:1.11.1.7] (A)	Peroxidase	Cationic peroxidase 1 (Precursor) GN=PNC1 OS=Arachis hypogaea (Peanut) PE=1 SV=2	PREDICTED: cationic peroxidase 1-like [Populus euphratica]
c152585.graph_c1	2.88	0.9	2.11	4.36	5.61	7.01	17.8	20.22	13.83	14.95	8.76	13.59	0.000132433	1.67828	1.83882e-15	3.35191	3.34785e-15	2.83564	Molecular Function: catalytic activity (GO:0003824);;	--	Glucose / Sorbosone dehydrogenase	HIPL1 protein (Precursor) GN=HIPL1 OS=Arabidopsis thaliana (Mouse-ear cress) PE=1 SV=2	PREDICTED: HIPL1 protein-like isoform X1 [Vitis vinifera]
c134092.graph_c0	13.07	13.63	15.06	14.24	14.74	15.15	62.77	71.87	63.17	22.22	15.69	16.04	0.801996	0.109432	1.8481e-15	2.18416	0.579085	0.257677	Molecular Function: oxidoreductase activity (GO:0016491);;	K13448|5.33898e-79|pmum:103321442|probable calcium-binding protein CML25; K13448 calcium-binding protein CML (A)	EF hand;; EF-hand domain pair;; EF hand;; EF-hand domain pair;; EF-hand domain;; Secreted protein acidic and rich in cysteine Ca binding region;; Cytoskeletal-regulatory complex EF hand	Probable calcium-binding protein CML25 GN=CML25 OS=Arabidopsis thaliana (Mouse-ear cress) PE=2 SV=1	PREDICTED: probable calcium-binding protein CML25 [Prunus mume]
c153681.graph_c0	1.43	1.26	0.9	1.75	2.46	2.45	9.25	6.37	8.47	3.81	4.18	6.04	0.0136883	0.898604	2.04599e-15	2.6881	0.000173998	1.95362	--	--	Domain of unknown function (DUF3527)	--	PREDICTED: uncharacterized protein LOC103338565 [Prunus mume]
c142739.graph_c0	11.87	9.95	5.76	77.28	72.98	88.68	50.43	44.85	56.43	48.7	41.77	38.47	9.67791e-58	3.14863	2.05184e-15	2.40657	4.06668e-13	2.08412	--	--	--	--	hypothetical protein POPTR_0001s37630g, partial [Populus trichocarpa]
c113630.graph_c0	4.84	4.22	5.13	1.04	0.76	1.45	0.18	0.08	0.45	1.78	0.54	2.28	5.36152e-08	-2.09708	2.25553e-15	-4.37108	0.000159838	-1.71386	Molecular Function: iron ion binding (GO:0005506);; Molecular Function: gibberellin 3-beta-dioxygenase activity (GO:0016707);; Biological Process: oxidation-reduction process (GO:0055114);;	--	2OG-Fe(II) oxygenase superfamily;; non-haem dioxygenase in morphine synthesis N-terminal	Gibberellin 20 oxidase 1-B GN=GA20ox1B OS=Triticum aestivum (Wheat) PE=2 SV=1	Gibberellin 20 oxidase 2 [Morus notabilis]
c123020.graph_c0	32.71	39.2	46.05	3.42	4.41	5.2	7.28	7.81	3.77	6.21	3.49	2.81	1.78801e-23	-3.15944	2.28851e-15	-2.71354	1.65974e-25	-3.4548	--	--	Protein of unknown function DUF260	LOB domain-containing protein 1 GN=F24B9.1 OS=Arabidopsis thaliana (Mouse-ear cress) PE=2 SV=1	hypothetical protein PHAVU_005G137300g [Phaseolus vulgaris]
c151865.graph_c0	7.69	7.9	6.11	7.7	8.27	8.27	0.46	0.1	0.09	1.6	1.64	1.28	0.748204	0.195775	2.47056e-15	-5.10307	5.69644e-06	-2.5367	--	--	--	--	--
c88904.graph_c1	2.22	2.66	1.89	9.69	11.89	12.72	26.94	28.42	28.19	34.73	36.42	48.24	1.14391e-08	2.36169	2.48203e-15	3.56799	1.01176e-16	3.87104	Cellular Component: cell wall (GO:0005618);; Molecular Function: oxidoreductase activity (GO:0016491);; Molecular Function: metal ion binding (GO:0046872);;	--	Cupin	Germin-like protein subfamily 2 member 4 (Precursor) GN=GLP10 OS=Arabidopsis thaliana (Mouse-ear cress) PE=2 SV=1	unknown [Lotus japonicus]
c56371.graph_c0	3.29	1.64	1.98	8.47	13.11	13.64	19.6	16.72	15.12	3.05	3.23	4.97	2.22499e-15	2.36539	2.62581e-15	2.84289	0.371981	0.643255	--	--	--	--	hypothetical protein PRUPE_ppa017396mg [Prunus persica]
c66884.graph_c0	5.53	3.23	6.83	15.28	45.21	27.65	32.42	35.69	33.22	14.78	17.63	6.97	0.00233919	2.50022	2.68633e-15	2.64348	0.110705	1.1985	Cellular Component: cytoplasmic membrane-bounded vesicle (GO:0016023);;	--	Rare lipoprotein A (RlpA)-like double-psi beta-barrel	EG45-like domain containing protein (Precursor) GN=CjBAp12 OS=Citrus jambhiri (Rough lemon) PE=1 SV=1	hypothetical protein POPTR_0018s10730g [Populus trichocarpa]
c96541.graph_c0	0.96	0.43	0.6	0.36	0.63	0.5	15.97	10.7	11.5	0.22	0.52	0.34	0.275547	-0.417456	2.74623e-15	4.21224	0.506793	-1.04811	--	--	--	--	--
c137199.graph_c0	22.58	25.46	24.09	6.37	12.33	10.01	2.67	2.74	1.3	1.11	0.58	1.4	3.69739e-05	-1.32298	2.74623e-15	-3.48853	1.3092e-27	-4.84455	--	--	--	--	--
c32165.graph_c0	2.42	1.8	1.77	0.44	0	0.64	0	0	0	0	0	0	2.51789e-06	-2.42886	2.81725e-15	#NAME?	2.82241e-09	#NAME?	--	--	Yeast PIR protein repeat	--	hypothetical protein M437DRAFT_47330 [Aureobasidium melanogenum CBS 110374]
c151191.graph_c0	23.59	19.79	20.24	3.26	3.84	3.44	2.73	2.39	5.64	4.87	3.88	1.76	5.28836e-25	-2.56529	3.00697e-15	-2.61577	2.5053e-18	-2.70476	--	--	Family of unknown function (DUF716)	--	T1.1 [Malus x robusta]
c147365.graph_c0	4.79	4.28	2.08	29.72	39.83	42.5	19.26	19.99	22.27	20.81	9.63	11.7	2.68429e-64	3.34997	3.27452e-15	2.40935	0.000700045	1.84074	Biological Process: cell division (GO:0051301);;	K03363|0|mdm:103439996|cell division cycle 20.2, cofactor of APC complex-like; K03363 cell division cycle 20, cofactor of APC complex (A)	WD domain, G-beta repeat;; Eukaryotic translation initiation factor eIF2A	Cell division cycle 20.1, cofactor of APC complex GN=F17M5.30 OS=Arabidopsis thaliana (Mouse-ear cress) PE=1 SV=1	PREDICTED: cell division cycle 20.2, cofactor of APC complex-like [Malus domestica]
c123553.graph_c0	1.39	1.36	0.88	0.76	0.84	0.42	14.62	18.14	14.64	7.35	11.14	8.31	0.126915	-0.845614	3.56603e-15	3.58882	2.39642e-07	2.6826	--	--	--	--	hypothetical protein PRUPE_ppa010429mg [Prunus persica]
c154508.graph_c1	31.54	25.19	34.05	25.54	27.39	28.08	129.88	145.76	122.9	177.33	139.43	141.22	0.408236	-0.1852	3.57354e-15	2.06434	1.39106e-28	2.32051	Biological Process: signal transduction (GO:0007165);;	K12129|1.84512e-165|tcc:TCM_043038|Pseudo response regulator isoform 11; K12129 pseudo-response regulator 7 (A)	CCT motif;; Response regulator receiver domain	Two-component response regulator-like PRR37 GN=PRR37 OS=Oryza sativa subsp. indica (Rice) PE=2 SV=2	pseudo-response regulator 7 [Castanea sativa]
c152916.graph_c0	0.95	0.38	0.19	2.32	2.7	3.12	7.37	7.27	7.78	3.76	3.32	5.23	9.19661e-08	2.43279	3.59801e-15	3.83249	1.35211e-07	2.96098	Molecular Function: RNA binding (GO:0003723);; Molecular Function: RNA-directed DNA polymerase activity (GO:0003964);; Biological Process: RNA-dependent DNA replication (GO:0006278);; Biological Process: transport (GO:0006810);; Molecular Function: zinc ion binding (GO:0008270);; Molecular Function: electron carrier activity (GO:0009055);; Biological Process: DNA integration (GO:0015074);; Biolog…	--	--	Endonuclease OS=Nicotiana tabacum (Common tobacco) PE=2 SV=1	hypothetical protein [Prunus persica]
c95026.graph_c0	7.22	4.97	4.34	6.33	12.41	9.86	0.44	0.23	0	0.21	0	0.14	0.0385755	0.803195	3.66499e-15	-4.66552	2.4024e-17	-5.7463	--	--	--	--	--
c120614.graph_c0	15.02	11.34	14.93	12.76	13.37	15.51	1.31	3.14	2.14	3.94	2.51	1.87	0.952699	0.038725	4.00627e-15	-2.71686	3.87156e-14	-2.39282	--	--	--	--	--
c127673.graph_c0	5.32	1.67	3.93	19.15	20.46	18.63	22.61	23.49	28.72	18.41	19.55	22.6	1.40371e-18	2.45812	4.12842e-15	2.73728	9.79011e-13	2.3884	--	--	--	Ethylene-responsive transcription factor ERF003 GN=ERF003 OS=Arabidopsis thaliana (Mouse-ear cress) PE=2 SV=1	PREDICTED: ethylene-responsive transcription factor ERF003 [Pyrus x bretschneideri]
c133197.graph_c1	17.51	20.12	22.09	18.13	18.68	18.53	3.9	3.48	3.12	9.37	5.81	8.3	0.803223	-0.0793308	4.85543e-15	-2.56515	1.149e-06	-1.4311	Molecular Function: nucleotide binding (GO:0000166);; Molecular Function: oxidoreductase activity (GO:0016491);; Biological Process: oxidation-reduction process (GO:0055114);;	K11168|0|pper:PRUPE_ppa007847mg|hypothetical protein; K11168 dehydrogenase/reductase SDR family member 12 [EC:1.1.-.-] (A)	short chain dehydrogenase;; KR domain;; NAD dependent epimerase/dehydratase family;; Enoyl-(Acyl carrier protein) reductase;; NADH(P)-binding	Short-chain dehydrogenase TIC 32, chloroplastic GN=TIC32 OS=Pisum sativum (Garden pea) PE=1 SV=1	hypothetical protein PRUPE_ppa007847mg [Prunus persica]
c156184.graph_c1	3.03	2.21	1.27	0.61	2.64	1.35	45.03	60.02	32.88	5.18	1.2	2.62	0.267113	-0.501024	5.06479e-15	4.34368	0.952163	0.123821	--	--	--	--	--
c153328.graph_c0	17.49	12.99	14.9	21.21	19.34	25.49	67.9	60.22	65.49	46.46	42.91	48.95	0.00804018	0.572021	5.07074e-15	2.03853	5.83034e-11	1.5652	Biological Process: DNA repair (GO:0006281);; Molecular Function: carboxylic ester hydrolase activity (GO:0052689);;	--	alpha/beta hydrolase fold;; Carboxylesterase family;; Alpha/beta hydrolase family	2-hydroxyisoflavanone dehydratase GN=HIDM OS=Glycyrrhiza echinata (Licorice) PE=1 SV=1	PREDICTED: probable carboxylesterase 5-like [Citrus sinensis]
c148834.graph_c0	21.48	27.9	21.08	7.68	18.25	14.07	6.99	3.36	2.15	0.45	1.42	0.95	0.025809	-0.816365	5.21495e-15	-2.55108	5.77823e-43	-4.6445	Cellular Component: Golgi apparatus (GO:0005794);; Cellular Component: cytosol (GO:0005829);; Cellular Component: plasma membrane (GO:0005886);; Cellular Component: plant-type cell wall (GO:0009505);; Cellular Component: plasmodesma (GO:0009506);; Molecular Function: carbohydrate binding (GO:0030246);; Cellular Component: apoplast (GO:0048046);;	--	D-mannose binding lectin;; PAN-like domain	Epidermis-specific secreted glycoprotein EP1 (Precursor) GN=EP1 OS=Daucus carota (Wild carrot) PE=1 SV=1	PREDICTED: epidermis-specific secreted glycoprotein EP1-like [Vitis vinifera]
c129386.graph_c0	22.34	21.79	20.28	15.57	15.7	14.73	295.11	339.2	195.65	41.26	25.09	21.57	0.0992101	-0.451032	6.01543e-15	3.6263	0.424855	0.308758	--	--	Senescence regulator	--	PREDICTED: uncharacterized protein LOC103325290 [Prunus mume]
c134414.graph_c0	3.08	1.19	1.52	8.25	5.55	6.62	42.49	27.2	29.2	36.06	39.01	39.62	0.000297166	1.87474	6.28895e-15	4.04618	4.5014e-29	4.11242	Cellular Component: extracellular region (GO:0005576);; Cellular Component: plant-type cell wall (GO:0009505);; Molecular Function: manganese ion binding (GO:0030145);; Molecular Function: nutrient reservoir activity (GO:0045735);;	--	Cupin;; Cupin domain	Germin-like protein subfamily 2 member 4 (Precursor) GN=GLP10 OS=Arabidopsis thaliana (Mouse-ear cress) PE=2 SV=1	PREDICTED: germin-like protein subfamily 2 member 4 [Populus euphratica]
c156797.graph_c0	77.13	76.19	88.99	32.2	46.89	42.12	21.88	21.62	16.94	34.68	36.34	27.28	2.78111e-07	-0.9753	6.57856e-15	-2.05279	7.6048e-10	-1.3096	Molecular Function: ATP binding (GO:0005524);; Biological Process: ATP catabolic process (GO:0006200);; Cellular Component: membrane (GO:0016020);; Molecular Function: ATPase activity (GO:0016887);;	--	ABC-2 type transporter;; ABC transporter;; Plant PDR ABC transporter associated;; ABC-transporter extracellular N-terminal;; AAA domain;; AAA domain;; ATPase family associated with various cellular activities (AAA)	Pleiotropic drug resistance protein 1 GN=PDR1 OS=Nicotiana tabacum (Common tobacco) PE=2 SV=1	PREDICTED: pleiotropic drug resistance protein 1-like [Nelumbo nucifera]
c147486.graph_c2	13.54	12.04	11.19	25.31	28.04	30.54	54.75	58.31	51.34	43.27	35.16	40.03	1.60289e-10	1.2117	6.58714e-15	2.07422	2.17254e-10	1.58566	--	--	Lecithin:cholesterol acyltransferase	--	hypothetical protein L484_010906 [Morus notabilis]
c132685.graph_c0	34.28	35.47	41.86	34.93	32.36	30.69	9.21	7.22	5.33	23.17	22.86	16.24	0.559604	-0.151347	6.59265e-15	-2.41742	0.00100927	-0.962145	--	--	Glycosyl transferase family 90	--	PREDICTED: O-glucosyltransferase rumi [Prunus mume]
c39472.graph_c0	34.67	39.82	31.72	8.78	9.48	9.37	5.87	7.99	6.4	3.79	7.2	6.4	3.52063e-18	-1.9167	7.10846e-15	-2.45097	1.6813e-20	-2.69988	--	--	--	--	PREDICTED: uncharacterized protein LOC102611595 [Citrus sinensis]
c152397.graph_c4	9.6	6.96	8.18	8.37	8.32	9	36.48	37.68	32.3	32.18	20.99	25.3	0.953465	0.0425587	7.15726e-15	2.11098	1.08285e-10	1.65235	Biological Process: carbohydrate metabolic process (GO:0005975);; Molecular Function: beta-glucosidase activity (GO:0008422);;	K01188|1.13104e-168|vvi:100260663|putative beta-glucosidase 41; K01188 beta-glucosidase [EC:3.2.1.21] (A)	Glycosyl hydrolase family 1;; Glycosyl hydrolase family 1;; Glycosyl hydrolase family 1	Putative beta-glucosidase 41 (Precursor) GN=BGLU41 OS=Arabidopsis thaliana (Mouse-ear cress) PE=3 SV=2	PREDICTED: putative beta-glucosidase 41 isoform X3 [Prunus mume]
c151978.graph_c0	134.86	136.97	140.2	53.65	67.19	62.64	37.81	37.89	26.08	29.51	30.2	27.67	2.10484e-09	-1.14103	8.32372e-15	-2.07706	2.65521e-27	-2.26423	Molecular Function: potassium ion transmembrane transporter activity (GO:0015079);; Cellular Component: membrane (GO:0016020);; Biological Process: potassium ion transmembrane transport (GO:0071805);;	K03549|0|tcc:TCM_006029|K+ uptake permease 11 isoform 1; K03549 KUP system potassium uptake protein (A)	K+ potassium transporter;; K+ potassium transporter	Potassium transporter 11 GN=F19I3.29 OS=Arabidopsis thaliana (Mouse-ear cress) PE=2 SV=1	K+ uptake permease 11 isoform 1 [Theobroma cacao]
c146997.graph_c0	1.37	1.72	1.35	0.14	0.83	0.31	0.1	0	0	0.06	0.12	0	0.000320948	-1.81017	8.3364e-15	-5.46178	3.23332e-10	-4.69655	--	--	Protein of unknown function (DUF1336)	Protein ENHANCED DISEASE RESISTANCE 2 GN=EDR2 OS=Arabidopsis thaliana (Mouse-ear cress) PE=2 SV=1	PREDICTED: uncharacterized protein LOC103485766 [Cucumis melo]
c101914.graph_c0	11.25	10.95	11.01	20.44	22.85	22.23	42.48	60.58	53.09	66.73	76.89	78.83	1.14308e-05	1.00844	8.38319e-15	2.17312	2.74181e-22	2.66819	--	--	Lipocalin-like domain	--	protein with unknown function [Ricinus communis]
c159321.graph_c0	0.37	0.19	0.18	0	0.08	0.11	9.07	6.2	7.41	0	0	0	0.268671	-1.96153	9.17216e-15	4.88866	0.20983	#NAME?	--	--	--	--	--
c154851.graph_c0	138.63	132.08	105.08	71.67	85.19	79.42	31.36	40.87	43.92	53.93	62.4	57.48	1.57726e-06	-0.867482	1.10428e-14	-2.00654	1.7526e-12	-1.48589	Cellular Component: integral component of membrane (GO:0016021);; Molecular Function: cellulose synthase (UDP-forming) activity (GO:0016760);; Biological Process: cellulose biosynthetic process (GO:0030244);;	--	Cellulose synthase;; Glycosyltransferase like family 2	Cellulose synthase-like protein E6 GN=P0556A05.32 OS=Oryza sativa subsp. japonica (Rice) PE=2 SV=1	PREDICTED: cellulose synthase-like protein E6 [Prunus mume]
c149084.graph_c0	18.98	20.53	23.21	14.96	18.14	18.84	4.78	4.85	3.62	5.34	5.6	6.41	0.305225	-0.254442	1.13231e-14	-2.30753	1.58052e-12	-1.90071	Cellular Component: chloroplast (GO:0009507);; Biological Process: cellular component organization (GO:0016043);; Molecular Function: transmembrane transporter activity (GO:0022857);; Biological Process: single-organism cellular process (GO:0044763);; Biological Process: localization (GO:0051179);;	K14640|4.14628e-68|mdm:103452033|inorganic phosphate transporter 2-1, chloroplastic-like; K14640 solute carrier family 20 (sodium-dependent phosphate transporter) (A)	Phosphate transporter family	Inorganic phosphate transporter 2-1, chloroplastic (Precursor) GN=MFE16.10 OS=Arabidopsis thaliana (Mouse-ear cress) PE=1 SV=1	PREDICTED: inorganic phosphate transporter 2-1, chloroplastic-like [Malus domestica]
c39130.graph_c0	7.15	9.84	3.39	8.08	7.44	3.87	41.27	47.14	47.5	8.46	10.88	13.34	1	-0.0185916	1.17858e-14	2.67801	0.569488	0.476321	Molecular Function: binding (GO:0005488);;	--	--	Transcription factor LUX GN=F12A12.160 OS=Arabidopsis thaliana (Mouse-ear cress) PE=1 SV=1	PREDICTED: transcription factor PCL1 [Vitis vinifera]
c145642.graph_c1	75.48	70.02	55.8	44.39	37.35	47.16	17.93	12.37	24.15	66.06	42.54	67.19	0.00570272	-0.555852	1.17873e-14	-2.13205	0.474674	-0.256987	--	--	GRF zinc finger	--	--
c143712.graph_c0	6.62	8.07	8.96	0.24	1.25	0.45	0.15	0.79	0.23	0.29	0.46	0.4	1.56959e-14	-3.61835	1.19403e-14	-4.42026	9.09015e-15	-4.53826	--	--	--	--	--
c36584.graph_c0	6.47	6.5	3.78	31.16	43.32	38.86	29.28	26.5	33.43	48.46	25.08	25.47	3.10239e-43	2.77951	1.25082e-14	2.35696	2.123e-06	2.4557	--	--	--	--	hypothetical protein PRUPE_ppa011160mg [Prunus persica]
c42531.graph_c0	1.28	0.12	0.51	0.67	0.58	0.67	11.31	9.34	8.72	0.84	0.26	0.72	0.271456	0.00753367	1.29739e-14	3.89974	0.9708	-0.210372	--	--	--	--	--
c132042.graph_c0	86.23	70.93	85.57	51.24	52.06	52.86	21.95	17.51	22.44	22.55	17.13	19.62	0.000429041	-0.618996	1.30581e-14	-1.98074	1.03197e-19	-1.97663	Molecular Function: binding (GO:0005488);;	--	MYB-CC type transfactor, LHEQLE motif;; Myb-like DNA-binding domain	Protein PHR1-LIKE 1 GN=PHL1 OS=Arabidopsis thaliana (Mouse-ear cress) PE=1 SV=1	hypothetical protein POPTR_0007s15110g [Populus trichocarpa]
c106236.graph_c1	2.23	1.32	1.4	1.36	1.53	1.45	59.02	39.13	34.99	29.66	32.62	22.54	0.827656	-0.161786	1.36591e-14	4.69691	7.05513e-27	4.03207	--	--	--	EID1-like F-box protein 3 GN=EDL3 OS=Arabidopsis thaliana (Mouse-ear cress) PE=2 SV=1	PREDICTED: EID1-like F-box protein 3 [Vitis vinifera]
c155047.graph_c0	22.09	22.68	25.18	23.82	28.41	29.05	6.02	5.66	5.71	8.96	6.86	8.11	0.389271	0.190693	1.4013e-14	-2.07725	1.06403e-11	-1.63983	--	--	WD domain, G-beta repeat;; Protein kinase domain;; Protein tyrosine kinase;; WD domain, G-beta repeat	Protein SPA1-RELATED 3 GN=SPA3 OS=Arabidopsis thaliana (Mouse-ear cress) PE=1 SV=1	PREDICTED: protein SPA1-RELATED 3-like isoform X4 [Citrus sinensis]
c139144.graph_c0	12.23	10.51	10.61	9.1	10.17	9.68	157.54	102.04	114.35	22.87	17.4	15.9	0.65762	-0.173319	1.41423e-14	3.43475	0.0510909	0.662923	Molecular Function: signal transducer activity (GO:0004871);; Molecular Function: protein binding (GO:0005515);; Biological Process: plant-type hypersensitive response (GO:0009626);; Biological Process: defense response to bacterium, incompatible interaction (GO:0009816);; Biological Process: defense response to fungus, incompatible interaction (GO:0009817);; Biological Process: positive regulati…	--	--	Protein NDR1 (Precursor) GN=NDR1 OS=Arabidopsis thaliana (Mouse-ear cress) PE=1 SV=1	PREDICTED: protein NDR1-like [Citrus sinensis]
c118463.graph_c0	2.38	3.2	3.45	0	0.2	0.09	0	0.15	0	0	0	0	7.90345e-14	-5.01024	1.55573e-14	-5.97754	7.93432e-12	#NAME?	--	--	--	--	--
c149358.graph_c0	8.87	9.41	9.36	1.42	1.78	1.93	1.44	1.32	0.99	0.87	0.65	0.95	7.37314e-17	-2.41039	1.56547e-14	-2.93884	8.48492e-23	-3.53408	Cellular Component: extracellular region (GO:0005576);; Cellular Component: cytosol (GO:0005829);; Biological Process: autophagy (GO:0006914);; Molecular Function: transferase activity, transferring hexosyl groups (GO:0016758);;	--	UDP-glucoronosyl and UDP-glucosyl transferase;; Poxvirus protein F15	UDP-glycosyltransferase 91C1 GN=UGT91C1 OS=Arabidopsis thaliana (Mouse-ear cress) PE=2 SV=1	UDP-Glycosyltransferase superfamily protein [Theobroma cacao]
c135903.graph_c0	89.17	69.39	69.2	57.57	67.6	62.72	534.92	373.21	526.64	182.71	195.36	194.54	0.24101	-0.2522	1.56547e-14	2.60224	2.07475e-09	1.28726	Molecular Function: binding (GO:0005488);; Biological Process: response to stress (GO:0006950);; Biological Process: response to abiotic stimulus (GO:0009628);; Biological Process: response to hormone (GO:0009725);; Biological Process: response to inorganic substance (GO:0010035);; Biological Process: response to lipid (GO:0033993);; Biological Process: response to oxygen-containing compound (GO:…	K09422|1.47757e-105|pop:POPTR_0002s12410g|POPTRDRAFT_644073; hypothetical protein; K09422 myb proto-oncogene protein, plant (A)	Myb-like DNA-binding domain;; Myb-like DNA-binding domain	Transcription factor MYB44 GN=K8K14.2 OS=Arabidopsis thaliana (Mouse-ear cress) PE=2 SV=1	hypothetical protein JCGZ_16088 [Jatropha curcas]
c144741.graph_c0	216.06	248.49	254.19	119.47	123.93	128.49	43.7	62.93	73.69	99.23	126.14	94.66	1.90984e-06	-0.922514	1.58045e-14	-2.05477	1.62471e-08	-1.20541	Molecular Function: nucleotide binding (GO:0000166);; Molecular Function: zinc ion binding (GO:0008270);; Molecular Function: oxidoreductase activity (GO:0016491);; Biological Process: oxidation-reduction process (GO:0055114);;	--	Zinc-binding dehydrogenase;; Zinc-binding dehydrogenase	2-alkenal reductase (NADP(+)-dependent) GN=DBR OS=Nicotiana tabacum (Common tobacco) PE=1 SV=1	PREDICTED: NADP-dependent alkenal double bond reductase P2-like [Fragaria vesca subsp. vesca]
c64951.graph_c0	0.42	0	0	0.29	0.13	0	5.72	7.94	8.02	0	0	0.21	0.273242	0	1.6788e-14	5.64875	0.937538	-1.31602	--	--	--	--	--
c150186.graph_c0	26.41	23.53	46.34	17.39	24.96	21.25	85.8	99.36	87.07	266.52	228.57	174.52	0.366445	-0.350985	1.88775e-14	1.97255	6.38862e-51	3.21645	Molecular Function: electron-transferring-flavoprotein dehydrogenase activity (GO:0004174);; Cellular Component: mitochondrial envelope (GO:0005740);; Biological Process: leucine catabolic process (GO:0006552);; Molecular Function: electron carrier activity (GO:0009055);; Biological Process: thiamine biosynthetic process (GO:0009228);; Biological Process: methylglyoxal catabolic process to D-lact…	K00311|0|pper:PRUPE_ppa002564mg|hypothetical protein; K00311 electron-transferring-flavoprotein dehydrogenase [EC:1.5.5.1] (A)	Electron transfer flavoprotein-ubiquinone oxidoreductase;; FAD dependent oxidoreductase;; FAD binding domain;; NAD(P)-binding Rossmann-like domain;; Thi4 family;; Pyridine nucleotide-disulphide oxidoreductase;; FAD binding domain;; DnaJ domain	Electron transfer flavoprotein-ubiquinone oxidoreductase, mitochondrial (Precursor) GN=ETFQO OS=Arabidopsis thaliana (Mouse-ear cress) PE=2 SV=1	hypothetical protein PRUPE_ppa002564mg [Prunus persica]
c66384.graph_c0	250.82	407.07	262.1	36.07	43.8	36.68	21.45	12.59	7.69	0.8	3.49	2.35	8.93367e-09	-2.95045	1.95477e-14	-4.50045	6.004e-27	-7.24274	--	--	--	--	conserved hypothetical protein [Ricinus communis]
c138963.graph_c0	59.72	43.27	78.17	17.1	18.28	16.42	3.67	3.25	1.48	11.39	13.84	16.28	7.23494e-05	-1.78986	1.96115e-14	-4.49883	3.00239e-06	-2.2633	Molecular Function: electron carrier activity (GO:0009055);; Biological Process: response to water deprivation (GO:0009414);; Cellular Component: chloroplast thylakoid membrane (GO:0009535);; Biological Process: response to blue light (GO:0009637);; Biological Process: response to high light intensity (GO:0009644);; Biological Process: response to sucrose (GO:0009744);; Biological Process: photos…	--	--	Protein PROTON GRADIENT REGULATION 5, chloroplastic (Precursor) GN=PGR5 OS=Arabidopsis thaliana (Mouse-ear cress) PE=1 SV=1	hypothetical protein PRUPE_ppa013360mg [Prunus persica]
c135853.graph_c0	26.34	27.45	27.32	22.51	32.99	28.17	9.34	8.91	8.72	14.37	9.8	10.94	0.93925	0.00386133	2.09545e-14	-2.02178	2.42647e-12	-1.64923	Biological Process: maltose metabolic process (GO:0000023);; Molecular Function: phosphorelay sensor kinase activity (GO:0000155);; Biological Process: phosphorelay signal transduction system (GO:0000160);; Molecular Function: protein kinase C activity (GO:0004697);; Molecular Function: protein tyrosine kinase activity (GO:0004713);; Molecular Function: ATP binding (GO:0005524);; Cellular Compone…	--	Protein kinase domain;; PAS domain;; Protein tyrosine kinase;; PAS fold;; PAS fold;; PAS fold	Phototropin-2 GN=K21L19.6 OS=Arabidopsis thaliana (Mouse-ear cress) PE=1 SV=2	Phototropin-2 -like protein [Gossypium arboreum]
c36918.graph_c0	24.27	21.69	23.62	17.52	17.17	16.42	104.34	98.59	94.94	25.21	17.52	14.63	0.136463	-0.408096	2.10599e-14	2.04173	0.331017	-0.420052	--	--	--	--	--
c112109.graph_c0	3.05	3.25	2	6.59	6.98	7.08	21.41	16.09	15.95	30.99	42.64	56.33	6.27425e-05	1.34268	2.10599e-14	2.63114	2.42548e-08	3.92001	Biological Process: response to stress (GO:0006950);;	K13993|5.05971e-67|pxb:103936185|18.1 kDa class I heat shock protein-like; K13993 HSP20 family protein (A)	Hsp20/alpha crystallin family	18.2 kDa class I heat shock protein GN=HSP18.2 OS=Medicago sativa (Alfalfa) PE=2 SV=1	CI small heat shock protein 2 [Prunus salicina]
c145892.graph_c1	363.49	392.26	477.61	110.86	128.01	117.96	109.3	128.36	57.16	28.44	55.4	49.36	3.83222e-14	-1.67126	2.1633e-14	-2.04396	1.1397e-31	-3.20325	Molecular Function: DNA binding (GO:0003677);; Molecular Function: sequence-specific DNA binding transcription factor activity (GO:0003700);; Cellular Component: nucleus (GO:0005634);; Biological Process: regulation of transcription, DNA-templated (GO:0006355);;	--	AP2 domain	Ethylene-responsive transcription factor ERF115 GN=ERF115 OS=Arabidopsis thaliana (Mouse-ear cress) PE=1 SV=1	RAP2-like protein [Juglans nigra]
c58934.graph_c0	91.5	85.37	81.33	107.32	121.19	100.73	389.78	364.33	311.09	58.13	53.2	56.49	0.0798629	0.386636	2.19734e-14	1.98575	0.00105719	-0.970201	Molecular Function: calmodulin-dependent protein kinase activity (GO:0004683);; Molecular Function: ATP binding (GO:0005524);; Biological Process: protein phosphorylation (GO:0006468);; Biological Process: multicellular organismal development (GO:0007275);; Biological Process: response to water deprivation (GO:0009414);; Biological Process: stomatal movement (GO:0010118);; Biological Process: bas…	--	Protein kinase domain;; Protein tyrosine kinase	CBL-interacting serine/threonine-protein kinase 6 GN=At4g30960 OS=Arabidopsis thaliana (Mouse-ear cress) PE=1 SV=1	CBL-interacting serine/threonine-protein kinase 6 [Morus notabilis]
c150313.graph_c0	3.44	3.18	2.51	2.01	1.92	1.88	0	0.22	0	0.8	1.2	1.76	0.0470184	-1.02067	2.43522e-14	-5.55887	0.0350677	-1.37603	Molecular Function: ion channel activity (GO:0005216);; Biological Process: ion transport (GO:0006811);; Cellular Component: membrane (GO:0016020);;	--	Bacteriorhodopsin-like protein	--	hypothetical protein SNOG_00807 [Phaeosphaeria nodorum SN15]
c140960.graph_c0	17.97	17.31	20.68	6.1	6.82	6.58	4.03	4.34	2.1	6.39	8.64	8.22	4.79353e-11	-1.49334	2.52775e-14	-2.47978	5.97156e-06	-1.31611	Molecular Function: zinc ion transmembrane transporter activity (GO:0005385);; Biological Process: iron ion transport (GO:0006826);; Biological Process: water transport (GO:0006833);; Molecular Function: zinc ion binding (GO:0008270);; Biological Process: response to zinc ion (GO:0010043);; Biological Process: cellular response to iron ion starvation (GO:0010106);; Cellular Component: integral co…	K14709|8.08201e-149|pop:POPTR_0010s18050g|POPTRDRAFT_805363; metal transport family protein; K14709 solute carrier family 39 (zinc transporter), member 1/2/3 (A)	ZIP Zinc transporter	Zinc transporter 1 (Precursor) GN=ZIP1 OS=Arabidopsis thaliana (Mouse-ear cress) PE=2 SV=1	metal transport family protein [Populus trichocarpa]
c151611.graph_c0	78.71	57.42	84.48	32.26	32.65	38.35	16.4	23.49	15.81	49.85	27.75	44.08	2.98101e-07	-1.20621	2.75442e-14	-2.16461	1.09724e-05	-1.20624	Molecular Function: binding (GO:0005488);;	K09422|2.27884e-60|tcc:TCM_037555|GHMYB10, putative; K09422 myb proto-oncogene protein, plant (A)	Myb-like DNA-binding domain;; Myb-like DNA-binding domain;; Myb-like DNA-binding domain	Transcription factor MYB3 GN=MYB3 OS=Arabidopsis thaliana (Mouse-ear cress) PE=1 SV=1	GHMYB10, putative [Theobroma cacao]
c36789.graph_c0	31.51	29.68	32.84	24	25.99	26.42	8.57	9.44	5.72	7.98	10.85	11.29	0.194334	-0.271968	2.85124e-14	-2.0471	3.43545e-12	-1.6581	Molecular Function: translation elongation factor activity (GO:0003746);; Molecular Function: GTPase activity (GO:0003924);; Molecular Function: GTP binding (GO:0005525);; Cellular Component: intracellular (GO:0005622);; Biological Process: GTP catabolic process (GO:0006184);; Biological Process: translational elongation (GO:0006414);;	K02355|0|fve:101293391|elongation factor G, chloroplastic-like; K02355 elongation factor G (A)	Elongation factor Tu GTP binding domain;; Elongation factor G, domain IV;; Elongation Factor G, domain II;; Elongation factor G C-terminus;; Elongation factor Tu domain 2	Elongation factor G-1, chloroplastic (Precursor) GN=fusA1 OS=Glycine max (Soybean) PE=1 SV=2	PREDICTED: elongation factor G, chloroplastic-like [Fragaria vesca subsp. vesca]
c60585.graph_c0	20.35	21.4	20.88	23.66	21.53	24	4.08	4.17	3.88	9.07	9.16	9.56	0.568424	0.176576	3.02912e-14	-2.42627	1.91697e-05	-1.23506	Biological Process: myo-inositol hexakisphosphate biosynthetic process (GO:0010264);;	--	Domain of unknown function (DUF4336)	--	PREDICTED: uncharacterized protein LOC100268024 [Vitis vinifera]
c74056.graph_c0	1.9	2.82	2.32	0.18	0.27	0.1	0	0	0.21	0.1	0.09	0.46	8.08803e-12	-3.66914	3.28282e-14	-5.13884	8.6781e-08	-3.48826	Molecular Function: DNA binding (GO:0003677);; Cellular Component: intracellular (GO:0005622);;	--	Histone-like transcription factor (CBF/NF-Y) and archaeal histone;; Core histone H2A/H2B/H3/H4	Nuclear transcription factor Y subunit B-3 OS=Arabidopsis thaliana (Mouse-ear cress) PE=2 SV=1	hypothetical protein CISIN_1g027605mg [Citrus sinensis]
c150001.graph_c0	33.65	31.39	33.93	16.8	22.51	20.96	9.3	8.02	9.02	4.5	4.88	6.81	7.41158e-05	-0.697063	3.3105e-14	-1.96625	1.24421e-30	-2.62166	Molecular Function: inorganic anion exchanger activity (GO:0005452);; Biological Process: anion transport (GO:0006820);; Cellular Component: integral component of membrane (GO:0016021);;	--	HCO3- transporter family;; HCO3- transporter family	Probable boron transporter 2 GN=BOR2 OS=Arabidopsis thaliana (Mouse-ear cress) PE=2 SV=1	HCO3- transporter family [Theobroma cacao]
c151648.graph_c0	5.46	3.65	3.98	26.77	32.57	32.94	25.32	28.7	37.05	22.86	15.78	29.21	3.4954e-50	2.73597	3.37474e-14	2.67648	1.30825e-05	2.18945	Molecular Function: protein kinase activity (GO:0004672);; Molecular Function: ATP binding (GO:0005524);; Biological Process: protein phosphorylation (GO:0006468);; Cellular Component: integral component of membrane (GO:0016021);; Molecular Function: 2-alkenal reductase [NAD(P)] activity (GO:0032440);; Biological Process: oxidation-reduction process (GO:0055114);;	--	Protein tyrosine kinase;; Protein kinase domain;; Leucine Rich repeats (2 copies);; Leucine rich repeat;; Leucine Rich Repeat;; Leucine Rich repeat;; Leucine rich repeat N-terminal domain	Probably inactive leucine-rich repeat receptor-like protein kinase At5g06940 (Precursor) GN=At5g06940 OS=Arabidopsis thaliana (Mouse-ear cress) PE=3 SV=1	PREDICTED: LOW QUALITY PROTEIN: probably inactive leucine-rich repeat receptor-like protein kinase At5g06940 [Vitis vinifera]
c155968.graph_c0	33.03	28.6	35.87	13.13	19.82	17.71	8.67	10.23	6.92	18.26	16.13	15.98	1.43954e-08	-0.977689	3.6019e-14	-1.96342	3.47391e-06	-1.07506	--	K07052|0|vvi:100249222|uncharacterized LOC100249222; K07052 (A)	Alpha/beta hydrolase family;; CAAX protease self-immunity	Embryogenesis-associated protein EMB8 GN=EMB8 OS=Picea glauca (White spruce) PE=2 SV=1	PREDICTED: uncharacterized protein LOC100249222 isoform X1 [Vitis vinifera]
c147006.graph_c0	64.19	80.41	72.91	76.48	74.94	75.11	18.62	24.31	14.43	20.43	20.33	37.07	0.758806	0.0906892	3.64962e-14	-1.98641	2.81839e-09	-1.53542	Biological Process: glucose metabolic process (GO:0006006);; Molecular Function: glyceraldehyde-3-phosphate dehydrogenase (NADP+) (phosphorylating) activity (GO:0047100);; Molecular Function: NADP binding (GO:0050661);; Molecular Function: NAD binding (GO:0051287);; Biological Process: oxidation-reduction process (GO:0055114);;	K05298|0|tcc:TCM_017432|Glyceraldehyde 3-phosphate dehydrogenase A subunit 2; K05298 glyceraldehyde-3-phosphate dehydrogenase (NADP+) (phosphorylating) [EC:1.2.1.13] (A)	Glyceraldehyde 3-phosphate dehydrogenase, C-terminal domain;; Glyceraldehyde 3-phosphate dehydrogenase, NAD binding domain	Glyceraldehyde-3-phosphate dehydrogenase GAPA1, chloroplastic (Precursor) OS=Arabidopsis thaliana (Mouse-ear cress) PE=1 SV=3	Glyceraldehyde-3-phosphate dehydrogenase A [Morus notabilis]
c37592.graph_c0	95.75	80.37	75.05	31.98	30.78	28.8	25.59	19.93	20.53	33.81	47.6	46.49	1.26821e-17	-1.4195	3.76513e-14	-1.9827	8.18097e-06	-1.03293	Molecular Function: cytochrome-c oxidase activity (GO:0004129);; Molecular Function: copper ion binding (GO:0005507);; Cellular Component: membrane (GO:0016020);; Biological Process: electron transport chain (GO:0022900);;	--	--	Cytochrome c oxidase subunit 2 GN=COX2 OS=Arabidopsis thaliana (Mouse-ear cress) PE=2 SV=2	hypothetical protein AMTR_s00063p00208440 [Amborella trichopoda]
c117989.graph_c0	8.59	6.67	6.08	4.56	1.16	3.26	0.38	0.13	0.13	1.43	1.03	0	0.00861965	-1.16305	3.89689e-14	-5.12577	2.145e-07	-3.50505	--	--	--	--	--
c120679.graph_c0	4.27	1.7	2.95	6.96	1.74	3.87	22.71	21.4	29.36	5.98	10.72	3.91	0.73116	0.577092	4.3018e-14	2.99123	0.330401	1.05741	--	--	WRKY DNA -binding domain	Probable WRKY transcription factor 70 GN=WRKY70 OS=Arabidopsis thaliana (Mouse-ear cress) PE=2 SV=1	WRKY transcription factor 57.1 [Jatropha curcas]
c150377.graph_c0	6.99	10.38	15.16	0.14	0.04	0.15	0.04	0.04	0.04	0.2	0.72	0.42	4.24484e-12	-6.59861	4.3018e-14	-8.04916	1.91826e-08	-4.65591	--	--	--	--	conserved hypothetical protein [Talaromyces stipitatus ATCC 10500]
c37170.graph_c0	56.52	61.24	36.91	15.47	28.89	21.55	4.93	6.66	3.02	5.88	7.88	4.36	0.00161987	-1.22556	4.39351e-14	-3.46949	8.86174e-13	-3.21462	--	--	--	--	--
c157986.graph_c0	23.97	32.04	22.39	3.44	5.96	4.61	5.56	2.48	3.76	17.05	17.2	17.44	4.69722e-13	-2.46969	4.54984e-14	-2.78449	0.0312434	-0.750448	--	--	--	--	Disulfide bond formation protein B 2, putative [Theobroma cacao]
c143413.graph_c0	13.21	8.39	8.62	33.7	30.73	35.59	37.82	46.45	53.37	58.7	60.01	50.19	4.73857e-20	1.73284	4.72316e-14	2.06756	1.61183e-22	2.3615	Biological Process: metabolic process (GO:0008152);; Molecular Function: hydrolase activity (GO:0016787);;	--	Alpha/beta hydrolase family;; alpha/beta hydrolase fold;; Alpha/beta hydrolase family;; Putative lysophospholipase	--	Epoxide hydrolase 2 [Glycine soja]
c111751.graph_c0	28.7	23.13	25.11	14.15	12.7	13.57	5.61	5.21	4.35	10.28	7.48	4.83	3.10726e-05	-0.892114	4.97337e-14	-2.39953	1.34495e-10	-1.87783	Molecular Function: zinc ion binding (GO:0008270);; Molecular Function: mannitol dehydrogenase activity (GO:0046029);; Biological Process: oxidation-reduction process (GO:0055114);;	K00083|0|pmum:103321211|probable cinnamyl alcohol dehydrogenase 6; K00083 cinnamyl-alcohol dehydrogenase [EC:1.1.1.195] (A)	Alcohol dehydrogenase GroES-like domain;; Zinc-binding dehydrogenase	Probable cinnamyl alcohol dehydrogenase 6 GN=OSJNBa0065B15.8 OS=Oryza sativa subsp. japonica (Rice) PE=2 SV=2	hypothetical protein JCGZ_08176 [Jatropha curcas]
c34221.graph_c0	0.5	0.71	0.81	0.48	0.5	0.21	0.02	0	0	0	0	0	0.230936	-0.719104	5.00236e-14	-6.56198	1.97367e-09	#NAME?	--	--	Fasciclin domain	--	FAS1 domain-containing protein [Pseudozyma antarctica]
c114853.graph_c0	7.65	10.78	11.48	2.71	2.24	2.8	1.72	0.84	1.39	0.03	0.03	0.21	4.59557e-09	-1.91683	5.26521e-14	-2.97641	2.36887e-35	-6.74503	Molecular Function: enzyme inhibitor activity (GO:0004857);; Cellular Component: cell wall (GO:0005618);; Molecular Function: pectinesterase activity (GO:0030599);; Biological Process: cell wall modification (GO:0042545);; Biological Process: negative regulation of catalytic activity (GO:0043086);; Molecular Function: aspartyl esterase activity (GO:0045330);; Biological Process: pectin catabolic …	K01051|0|pmum:103333347|pectinesterase 2-like; K01051 pectinesterase [EC:3.1.1.11] (A)	Pectinesterase;; Plant invertase/pectin methylesterase inhibitor	Pectinesterase 17 (Precursor) GN=F4L23.27 OS=Arabidopsis thaliana (Mouse-ear cress) PE=2 SV=2	PREDICTED: pectinesterase 2-like [Prunus mume]
c153289.graph_c0	28.7	34.46	36.08	9.3	11.13	10.25	7.23	10.92	9.37	12.58	10.23	14.15	7.54807e-23	-2.00754	5.41628e-14	-2.12866	1.48802e-14	-1.97215	Biological Process: drug transmembrane transport (GO:0006855);; Molecular Function: drug transmembrane transporter activity (GO:0015238);; Molecular Function: antiporter activity (GO:0015297);; Cellular Component: membrane (GO:0016020);;	K03327|0|cam:101494597|protein TRANSPARENT TESTA 12-like; K03327 multidrug resistance protein, MATE family (A)	MatE	Protein TRANSPARENT TESTA 12 GN=F17J16_80 OS=Arabidopsis thaliana (Mouse-ear cress) PE=2 SV=1	PREDICTED: protein TRANSPARENT TESTA 12-like [Eucalyptus grandis]
c144768.graph_c0	1.37	1.05	1.57	0	0.16	0	0	0	0.04	0.05	0.2	0.33	2.20363e-11	-4.63065	5.4519e-14	-6.52409	0.000313006	-2.80332	--	--	Eisosome component PIL1	--	hypothetical protein G647_04313 [Cladophialophora carrionii CBS 160.54]
c125263.graph_c0	33.28	30.47	32.95	5.74	3.74	5.76	5.85	9.24	6.19	1.93	0.72	0.23	5.34008e-35	-2.62336	5.82921e-14	-2.24558	2.93454e-55	-5.22452	--	--	WW-domain ligand protein	--	--
c163222.graph_c0	1.52	1.15	1.86	0.94	0.76	0.06	0.05	0	0	0.25	0	0	0.048674	-1.28979	6.09206e-14	-6.52632	2.06746e-06	-4.43979	--	--	--	--	hypothetical protein PANT_2c00060 [Pseudozyma antarctica T-34]
c162806.graph_c0	1.43	1	0.91	0.37	0.31	0.31	0	0	0.04	0	0	0	0.000989477	-1.70983	6.11976e-14	-6.50795	2.82241e-09	#NAME?	--	--	Putative stress-responsive nuclear envelope protein;; SAP domain	--	hypothetical protein PSEUBRA_SCAF4g04951 [Pseudozyma brasiliensis GHG001]
c81729.graph_c0	81.14	120.13	102.74	12.57	14.27	14.53	20.57	11.78	20.63	6.95	12.81	10.29	4.7986e-17	-2.85238	6.3995e-14	-2.57607	3.11506e-21	-3.42419	--	--	PAR1 protein	--	PAR1 protein [Theobroma cacao]
c138955.graph_c0	39.58	56.23	44.08	6.59	8.78	11.13	7.89	8.15	11.82	16.64	16.93	16.85	1.49252e-14	-2.38894	6.40123e-14	-2.38535	1.38804e-08	-1.54771	Biological Process: lipid metabolic process (GO:0006629);; Molecular Function: phosphoric diester hydrolase activity (GO:0008081);;	--	--	PI-PLC X domain-containing protein At5g67130 (Precursor) GN=At5g67130 OS=Arabidopsis thaliana (Mouse-ear cress) PE=1 SV=1	PI-PLC X domain-containing protein [Morus notabilis]
c76349.graph_c0	12.8	12.1	13.16	8.74	8.01	7.41	93.43	66.7	80.4	14.58	5.86	5.62	0.200355	-0.611269	7.08196e-14	2.60412	0.0892274	-1.03164	--	--	--	--	PREDICTED: protein YLS9-like [Malus domestica]
c39032.graph_c0	7.64	11.12	8.61	0.61	0.43	0.43	1.23	0.6	0.41	0.25	0.18	0.13	7.0777e-23	-4.16561	7.11031e-14	-3.66703	2.05464e-25	-5.74265	--	--	Reverse transcriptase-like;; RNase H	Putative ribonuclease H protein At1g65750 GN=At1g65750 OS=Arabidopsis thaliana (Mouse-ear cress) PE=3 SV=1	PREDICTED: uncharacterized protein LOC101246838 [Solanum lycopersicum]
c87176.graph_c0	65.85	61.77	66.09	67.39	76.9	81.46	13.63	12.56	15.84	111.59	110.44	100.02	0.308941	0.24738	7.13447e-14	-2.26272	0.071328	0.540028	--	--	Rubber elongation factor protein (REF)	REF/SRPP-like protein At1g67360 GN=At1g67360 OS=Arabidopsis thaliana (Mouse-ear cress) PE=2 SV=1	PREDICTED: REF/SRPP-like protein At1g67360 [Prunus mume]
c146240.graph_c0	16.11	16.27	21.85	3.2	5.7	3.75	1.94	1.81	2.97	0.29	0.39	1.29	5.24564e-10	-3.05532	7.47934e-14	-3.92357	2.4651e-19	-5.22373	Molecular Function: protein kinase activity (GO:0004672);; Biological Process: phosphorylation (GO:0016310);; Biological Process: cellular macromolecule metabolic process (GO:0044260);;	--	Protein tyrosine kinase;; Protein kinase domain	Chitin elicitor receptor kinase 1 (Precursor) GN=MIL23.20 OS=Arabidopsis thaliana (Mouse-ear cress) PE=1 SV=1	hypothetical protein CISIN_1g047629mg [Citrus sinensis]
c148547.graph_c0	10.55	8.46	9.41	8.5	10.14	9.59	75.76	50.4	63.16	20.73	14.65	14.75	0.965662	0.019563	7.67599e-14	2.68915	0.0118345	0.760205	Molecular Function: beta-1,4-mannosylglycoprotein 4-beta-N-acetylglucosaminyltransferase activity (GO:0003830);; Biological Process: protein N-linked glycosylation (GO:0006487);; Cellular Component: membrane (GO:0016020);;	K00737|0|mdm:103403060|beta-1,4-mannosyl-glycoprotein 4-beta-N-acetylglucosaminyltransferase; K00737 beta-1,4-mannosyl-glycoprotein beta-1,4-N-acetylglucosaminyltransferase [EC:2.4.1.144] (A)	Glycosyltransferase family 17	--	PREDICTED: beta-1,4-mannosyl-glycoprotein 4-beta-N-acetylglucosaminyltransferase [Malus domestica]
c117691.graph_c0	8.6	5.73	4.89	3.84	4.66	5.04	129.21	84.37	82.59	5.4	4.59	3.86	0.233723	-0.480525	7.7016e-14	3.90977	0.280086	-0.501908	Molecular Function: phosphoprotein phosphatase activity (GO:0004721);;	K17506|1.11942e-127|mtr:MTR_5g071550|Protein phosphatase 2C; K17506 protein phosphatase 1L [EC:3.1.3.16] (A)	Protein phosphatase 2C	Probable protein phosphatase 2C 25 GN=At2g30020 OS=Arabidopsis thaliana (Mouse-ear cress) PE=1 SV=1	Protein phosphatase 2C [Medicago truncatula]
c113688.graph_c0	27.06	27.1	38.12	4.61	11.34	8.51	4.45	6.43	3.15	1.39	1.14	1.07	1.56359e-07	-1.94631	7.76701e-14	-2.75204	1.19078e-28	-4.82995	Molecular Function: iron ion binding (GO:0005506);; Molecular Function: oxidoreductase activity, acting on single donors with incorporation of molecular oxygen, incorporation of two atoms of oxygen (GO:0016702);; Molecular Function: flavonol synthase activity (GO:0045431);; Biological Process: flavonol biosynthetic process (GO:0051555);; Biological Process: oxidation-reduction process (GO:0055114…	--	non-haem dioxygenase in morphine synthesis N-terminal;; 2OG-Fe(II) oxygenase superfamily;; 2OG-Fe(II) oxygenase superfamily	Leucoanthocyanidin dioxygenase GN=LDOX OS=Arabidopsis thaliana (Mouse-ear cress) PE=1 SV=1	oxidoreductase family protein [Populus trichocarpa]
c143811.graph_c0	4.54	3.57	2.09	1.82	1.09	1.56	15.28	19.16	19.03	8.86	9.03	9.47	0.0292803	-1.14408	7.76701e-14	2.35902	3.07362e-05	1.40871	Biological Process: metabolic process (GO:0008152);; Molecular Function: hydrolase activity, acting on ester bonds (GO:0016788);;	K01114|0|fve:101304738|phospholipase C 3-like; K01114 phospholipase C [EC:3.1.4.3] (A)	Phosphoesterase family;; Phosphoesterase family	Non-specific phospholipase C2 (Precursor) GN=NPC2 OS=Arabidopsis thaliana (Mouse-ear cress) PE=2 SV=1	PREDICTED: phospholipase C 3-like [Fragaria vesca subsp. vesca]
c109991.graph_c0	18.46	12.66	19.15	6.1	5.16	6.16	2.39	2.69	3.53	4.08	4.65	3.1	6.81651e-07	-1.49296	8.1607e-14	-2.59923	2.13522e-10	-2.14016	Cellular Component: cytosol (GO:0005829);; Molecular Function: transaminase activity (GO:0008483);; Molecular Function: 8-amino-7-oxononanoate synthase activity (GO:0008710);; Biological Process: biotin biosynthetic process (GO:0009102);; Molecular Function: pyridoxal phosphate binding (GO:0030170);;	K00652|0|pmum:103333375|2-amino-3-ketobutyrate coenzyme A ligase, mitochondrial-like; K00652 8-amino-7-oxononanoate synthase [EC:2.3.1.47] (A)	Aminotransferase class I and II	Long chain base biosynthesis protein 2b OS=Oryza sativa subsp. japonica (Rice) PE=2 SV=1	PREDICTED: 2-amino-3-ketobutyrate coenzyme A ligase, mitochondrial-like [Prunus mume]
c153679.graph_c2	32.27	34.42	36.53	32.27	42.34	39	11.26	10.86	7.8	20.52	13.71	15.73	0.417144	0.172626	8.22153e-14	-1.99994	2.36961e-06	-1.15797	Molecular Function: catalytic activity (GO:0003824);; Biological Process: DNA repair (GO:0006281);; Biological Process: negative regulation of photomorphogenesis (GO:0010100);; Biological Process: reproductive structure development (GO:0048608);;	K10571|6.67041e-144|cit:102608186|light-mediated development protein DET1-like; K10571 de-etiolated-1 (A)	De-etiolated protein 1 Det1;; De-etiolated protein 1 Det1	Light-mediated development protein DET1 GN=DET1 OS=Solanum lycopersicum (Tomato) PE=1 SV=1	PREDICTED: light-mediated development protein DET1 isoform X1 [Nelumbo nucifera]
c153148.graph_c0	5.72	9.6	9.85	0.27	0.81	0.61	0.12	0.67	0.65	0.29	0.37	0.85	8.27355e-12	-3.84074	8.94639e-14	-4.42042	3.91859e-12	-3.91782	--	--	Yeast PIR protein repeat;; Protein of unknown function (DUF3659);; Adenoviral fibre protein (repeat/shaft region)	--	hypothetical protein M436DRAFT_83494 [Aureobasidium pullulans var. namibiae CBS 147.97]
c124288.graph_c1	4.35	4.28	5.53	7.75	12.64	9.97	0.52	0.12	0	0.44	0.28	0.15	0.00115231	1.11774	9.99908e-14	-4.50068	2.33613e-11	-4.20318	--	--	--	--	--
c99039.graph_c0	21.95	32.65	36.15	9.72	10.56	8.78	2.32	4	2.03	2.44	16.76	7.07	1.88047e-05	-1.61483	1.00194e-13	-3.50978	0.00110459	-1.82732	Molecular Function: DNA binding (GO:0003677);; Molecular Function: sequence-specific DNA binding transcription factor activity (GO:0003700);; Cellular Component: nucleus (GO:0005634);; Biological Process: regulation of transcription, DNA-templated (GO:0006355);;	K14516|6.1371e-75|fve:101298592|ethylene-responsive transcription factor 1B-like; K14516 ethylene-responsive transcription factor 1 (A)	AP2 domain	Ethylene-responsive transcription factor 1B GN=K14B15.15 OS=Arabidopsis thaliana (Mouse-ear cress) PE=1 SV=2	Ethylene-responsive transcription factor 1B [Morus notabilis]
c96424.graph_c0	1.99	1.7	2.18	0.06	0	0	0	0	0.11	0.48	0.58	0.56	2.36185e-15	-6.44897	1.03002e-13	-5.76578	0.00624483	-1.9715	--	--	Cysteine-rich secretory protein family	--	hypothetical protein HMPREF1120_07571 [Exophiala dermatitidis NIH/UT8656]
c116407.graph_c0	14.45	15.59	8.28	0.48	1.47	1.04	0.6	0.69	0.29	0.14	0.82	0.23	5.19416e-10	-3.67992	1.12093e-13	-4.65956	1.0017e-14	-4.98737	--	--	Leucine Rich repeats (2 copies);; Leucine Rich Repeat;; Leucine rich repeat;; Leucine Rich repeat;; Leucine rich repeat	Protein BRASSINOSTEROID INSENSITIVE 1 (Precursor) GN=BRI1 OS=Arabidopsis thaliana (Mouse-ear cress) PE=1 SV=1	Receptor like protein 1, putative [Theobroma cacao]
c60142.graph_c0	32.09	32.85	42	18.52	23.02	19.01	9.62	11.84	6.4	12.93	14.16	13.83	0.000208539	-0.795355	1.16185e-13	-2.003	4.03451e-09	-1.42203	Biological Process: unsaturated fatty acid biosynthetic process (GO:0006636);; Biological Process: phosphatidylglycerol biosynthetic process (GO:0006655);; Cellular Component: plastoglobule (GO:0010287);; Biological Process: chlorophyll biosynthetic process (GO:0015995);; Biological Process: carotenoid biosynthetic process (GO:0016117);; Biological Process: carotene biosynthetic process (GO:00161…	K02291|0|pper:PRUPE_ppa005962mg|hypothetical protein; K02291 phytoene synthase [EC:2.5.1.32] (A)	Squalene/phytoene synthase	Phytoene synthase, chloroplastic (Precursor) GN=PSY1 OS=Capsicum annuum (Bell pepper) PE=2 SV=1	hypothetical protein PRUPE_ppa005962mg [Prunus persica]
c74679.graph_c0	2.52	1.74	1.67	1.72	1.66	2.25	16.49	15.12	10.65	4	3.91	1.27	0.947949	-0.0441824	1.16185e-13	2.77612	0.538271	0.541019	Molecular Function: transferase activity, transferring acyl groups (GO:0016746);;	K00640|1.24344e-129|vvi:100260128|serine acetyltransferase 1, chloroplastic-like; K00640 serine O-acetyltransferase [EC:2.3.1.30] (A)	Serine acetyltransferase, N-terminal;; Bacterial transferase hexapeptide (six repeats)	Serine acetyltransferase 1, chloroplastic GN=F14J16.18 OS=Arabidopsis thaliana (Mouse-ear cress) PE=1 SV=2	PREDICTED: serine acetyltransferase 1, chloroplastic-like [Vitis vinifera]
c150498.graph_c0	7.75	6.09	9.84	3.48	4.27	2.82	1.18	0.85	0.32	2.29	1.21	0.94	0.00178536	-1.1377	1.22326e-13	-3.39988	3.69751e-09	-2.52327	--	--	--	--	--
c127953.graph_c0	1.01	0.64	0.65	0.91	3.31	1.96	13.46	11.74	16.55	23.38	55.69	22.45	0.130867	1.42597	1.22326e-13	3.85554	0.000219504	5.02259	--	K14432|9.39442e-06|cmo:103495243|ABSCISIC ACID-INSENSITIVE 5-like protein 6; K14432 ABA responsive element binding factor (A)	--	--	--
c150943.graph_c0	4.26	3.37	6.19	1.44	2.29	1.23	0.23	0	0.38	0.06	0.09	0	0.000163389	-1.79619	1.30955e-13	-4.87497	8.96033e-13	-6.31884	Molecular Function: ion channel activity (GO:0005216);; Biological Process: ion transport (GO:0006811);; Cellular Component: membrane (GO:0016020);;	--	Bacteriorhodopsin-like protein	--	hypothetical protein HMPREF1541_06228 [Cyphellophora europaea CBS 101466]
c94597.graph_c0	23.2	26.85	28.46	16.37	19.93	18.76	4.61	8.84	8.2	9.41	12.65	11.75	0.00822964	-0.489397	1.3513e-13	-1.92128	9.41632e-08	-1.21219	Molecular Function: DNA binding (GO:0003677);; Cellular Component: photosystem I (GO:0009522);; Biological Process: photosynthesis (GO:0015979);; Cellular Component: integral component of membrane (GO:0016021);; Molecular Function: protein dimerization activity (GO:0046983);;	--	Protein of unknown function (DUF 659);; BED zinc finger;; hAT family C-terminal dimerisation region;; Cytochrome P450	Flavonoid 3&apos;,5&apos;-hydroxylase GN=CYP75A2 OS=Solanum melongena (Eggplant) PE=2 SV=1	HAT transposon superfamily [Theobroma cacao]
c55573.graph_c0	62.03	75.54	67.22	15.33	19.82	18.92	11.65	19.95	6.07	9.96	5.74	6.46	1.76895e-14	-1.93472	1.44316e-13	-2.53611	8.14075e-27	-3.6186	Molecular Function: DNA binding (GO:0003677);; Biological Process: regulation of transcription, DNA-templated (GO:0006355);;	--	No apical meristem (NAM) protein	NAC transcription factor ONAC010 GN=ONAC010 OS=Oryza sativa subsp. indica (Rice) PE=3 SV=1	NAC transcription factor-like protein [Medicago truncatula]
c132395.graph_c0	1.2	0.79	0.31	6.28	8.73	8.09	6.63	6.04	7.84	6.54	5.06	7.89	3.84936e-26	3.36059	1.45077e-13	3.11413	9.7928e-12	3.05207	Molecular Function: kinase activity (GO:0016301);; Biological Process: phosphorylation (GO:0016310);; Molecular Function: 2-alkenal reductase [NAD(P)] activity (GO:0032440);; Biological Process: oxidation-reduction process (GO:0055114);;	--	Leucine Rich repeats (2 copies);; Leucine rich repeat;; Leucine Rich Repeat;; Leucine Rich repeat;; Leucine rich repeat N-terminal domain;; Leucine rich repeat	Probable leucine-rich repeat receptor-like protein kinase At1g35710 (Precursor) GN=At1g35710 OS=Arabidopsis thaliana (Mouse-ear cress) PE=2 SV=1	hypothetical protein POPTR_0007s13690g [Populus trichocarpa]
c127897.graph_c0	26.69	23	24.38	57.05	50.09	56.79	87.53	101.4	103.4	83.58	75.72	95.53	4.20027e-11	1.18209	1.48038e-13	1.92315	2.45082e-13	1.70857	--	--	Glyoxalase-like domain	Uncharacterized protein At5g48480 GN=At5g48480 OS=Arabidopsis thaliana (Mouse-ear cress) PE=1 SV=1	hypothetical protein L484_015849 [Morus notabilis]
c151937.graph_c0	3.34	3.45	5.07	2.38	4.53	2.9	0.12	0	0.12	0	0	0	0.779289	-0.25946	1.61018e-13	-5.71901	2.9502e-10	#NAME?	--	--	--	--	--
c150149.graph_c0	44.75	58.55	56.52	17.42	18.58	22.15	13.94	20.05	9.22	6.58	15.34	6.49	2.52375e-12	-1.43537	1.93757e-13	-1.95197	3.41545e-18	-2.52361	Biological Process: response to wounding (GO:0009611);; Biological Process: response to nematode (GO:0009624);; Biological Process: response to abscisic acid (GO:0009737);; Biological Process: response to salicylic acid (GO:0009751);; Biological Process: response to jasmonic acid (GO:0009753);; Cellular Component: membrane (GO:0016020);; Biological Process: hyperosmotic salinity response (GO:0042…	--	POT family	Protein NRT1/ PTR FAMILY 5.2 GN=MCL19.10 OS=Arabidopsis thaliana (Mouse-ear cress) PE=2 SV=1	PREDICTED: protein NRT1/ PTR FAMILY 5.2-like [Prunus mume]
c127987.graph_c0	5.73	4.59	4.73	0.34	0.49	0.44	0.47	0.28	0.11	0.39	0.55	0.13	4.31542e-14	-3.55002	2.27962e-13	-4.19879	9.41939e-12	-3.93378	Molecular Function: lyase activity (GO:0016829);;	K06966|1.82794e-127|vvi:100255687|cytokinin riboside 5'-monophosphate phosphoribohydrolase LOG5-like; K06966 (A)	Possible lysine decarboxylase	Cytokinin riboside 5&apos;-monophosphate phosphoribohydrolase LOG5 GN=LOG5 OS=Arabidopsis thaliana (Mouse-ear cress) PE=1 SV=1	PREDICTED: cytokinin riboside 5&apos;-monophosphate phosphoribohydrolase LOG5-like [Vitis vinifera]
c65093.graph_c0	25.58	33.68	30.9	4.4	7.96	5.86	7.78	8.53	5.79	8.36	9.42	7.82	2.99559e-19	-2.31155	2.45002e-13	-2.07742	3.59878e-13	-1.87342	Molecular Function: nucleoside transmembrane transporter activity (GO:0005337);; Biological Process: transport (GO:0006810);; Cellular Component: integral component of membrane (GO:0016021);;	K15014|0|pop:POPTR_0019s14090g|POPTRDRAFT_250534; hypothetical protein; K15014 solute carrier family 29 (equilibrative nucleoside transporter), member 1/2/3 (A)	Nucleoside transporter	Equilibrative nucleotide transporter 3 OS=Arabidopsis thaliana (Mouse-ear cress) PE=1 SV=1	PREDICTED: equilibrative nucleotide transporter 3-like [Eucalyptus grandis]
c39599.graph_c0	0.35	0.42	0.28	0.22	0.13	0.08	8.53	6.81	5.09	0.44	0.16	0.09	0.271301	-1.28798	2.46761e-13	4.21847	0.745673	-0.836914	--	--	--	--	--
c150301.graph_c0	60.65	68.62	58.06	43.77	58.21	53.31	16.4	23.82	13.11	17.37	15.05	16.55	0.279343	-0.250171	2.60347e-13	-1.87872	1.81901e-19	-1.96743	Molecular Function: phosphorelay response regulator activity (GO:0000156);; Biological Process: phosphorelay signal transduction system (GO:0000160);; Molecular Function: DNA binding (GO:0003677);; Molecular Function: chromatin binding (GO:0003682);; Molecular Function: sequence-specific DNA binding transcription factor activity (GO:0003700);; Biological Process: regulation of transcription, DNA-…	--	Myb-like DNA-binding domain;; Response regulator receiver domain	Two-component response regulator-like APRR2 GN=T6K21.200 OS=Arabidopsis thaliana (Mouse-ear cress) PE=2 SV=2	PREDICTED: two-component response regulator-like APRR2 [Vitis vinifera]
c113033.graph_c0	305.85	217.5	244.05	119.41	114.13	115.51	72.97	70.78	66.91	120.78	176	151.79	5.36602e-07	-1.10081	2.72251e-13	-1.92094	0.00391722	-0.823311	Molecular Function: FMN binding (GO:0010181);; Molecular Function: oxidoreductase activity (GO:0016491);; Biological Process: oxidation-reduction process (GO:0055114);;	K05894|0|pper:PRUPE_ppa007377mg|hypothetical protein; K05894 12-oxophytodienoic acid reductase [EC:1.3.1.42] (A)	NADH:flavin oxidoreductase / NADH oxidase family	12-oxophytodienoate reductase 1 GN=OPR1 OS=Solanum lycopersicum (Tomato) PE=1 SV=1	PREDICTED: 12-oxophytodienoate reductase 2-like [Prunus mume]
c93453.graph_c0	1.59	0.9	0.38	1.29	1.48	0.99	8.7	12.55	9	7.09	9.89	8.57	0.607953	0.42011	2.86758e-13	3.31306	1.47807e-11	3.05573	Biological Process: primary metabolic process (GO:0044238);; Biological Process: cellular macromolecule metabolic process (GO:0044260);; Biological Process: single-organism cellular process (GO:0044763);; Biological Process: regulation of cellular process (GO:0050794);; Biological Process: response to stimulus (GO:0050896);;	K12130|1.29109e-78|pper:PRUPE_ppa002188mg|hypothetical protein; K12130 pseudo-response regulator 5 (A)	--	--	pseudo-response regulator 5 [Castanea sativa]
c39526.graph_c0	8.54	6.39	10.74	1.89	1.75	1.66	0.63	0.74	0.42	3.03	1.18	1.84	9.91621e-08	-2.23025	3.13873e-13	-3.90285	1.62543e-06	-2.28416	--	--	--	--	--
c128085.graph_c0	2.09	2.67	3.06	0	0.08	0.1	0.08	0.09	0	0	0	0	1.56215e-13	-5.54571	3.28658e-13	-5.62066	8.23884e-10	#NAME?	--	--	Bacteriorhodopsin-like protein	--	hypothetical protein HMPREF1541_00158 [Cyphellophora europaea CBS 101466]
c112260.graph_c0	105.7	107.13	106.84	109.63	119.71	110.21	32.85	34.2	21.98	51.66	46.6	57.59	0.640615	0.117674	3.41094e-13	-1.90454	9.31889e-07	-1.13766	Cellular Component: intracellular (GO:0005622);; Molecular Function: zinc ion binding (GO:0008270);;	--	B-box zinc finger	B-box zinc finger protein 24 {ECO:0000303|PubMed:19920209} GN=At1g06040 OS=Arabidopsis thaliana (Mouse-ear cress) PE=1 SV=1	COL domain class transcription factor isoform 1 [Theobroma cacao]
c69225.graph_c0	0.43	0.25	0.17	0.54	0	0.1	7.74	6.47	5.06	0.43	0.31	0.78	0.273591	-0.409391	3.61561e-13	4.45174	0.806468	0.651222	--	--	--	--	--
c144541.graph_c0	34.89	21.7	29.23	15.51	7.99	13.77	202.64	140.31	155.82	19.24	23.31	4.32	0.00163313	-1.15277	3.61561e-13	2.48695	0.150689	-0.963089	--	--	WRKY DNA -binding domain	Probable WRKY transcription factor 70 GN=WRKY70 OS=Arabidopsis thaliana (Mouse-ear cress) PE=2 SV=1	WRKY DNA-binding protein 70, putative isoform 1 [Theobroma cacao]
c107730.graph_c0	42.83	34.51	32.79	3.98	2.95	2.07	4.8	4.45	7.18	4.86	6.21	6.06	7.19189e-29	-3.5507	3.61561e-13	-2.79681	4.44577e-17	-2.9351	--	--	Cysteine-rich TM module stress tolerance	--	--
c37787.graph_c0	4.35	4.68	5.3	1.02	1.01	0.4	0.41	0	0	0	0	0.36	7.52687e-06	-2.39563	3.64496e-13	-5.62483	1.02392e-08	-6.27871	--	--	--	--	--
c153208.graph_c0	11.79	10.09	9.85	11.71	13.15	12.42	69.97	57.27	46.66	19.04	15.39	15.69	0.320665	0.262719	3.69027e-13	2.39966	0.0453503	0.618149	--	--	Armadillo/beta-catenin-like repeat;; HEAT repeats	--	Armadillo repeat only 2 [Theobroma cacao]
c141378.graph_c0	43.64	35.25	37.01	52.09	53.52	56.51	145.44	131.92	168.56	92.36	93.22	87.02	0.0138854	0.515412	3.7103e-13	1.88956	1.00381e-05	1.10739	--	--	Proline-rich nuclear receptor coactivator	--	conserved hypothetical protein [Ricinus communis]
c156816.graph_c0	1.97	2.24	2.25	4.54	3.64	5.13	0.09	0.05	0.09	0.22	0	0.45	0.0126113	1.07442	4.08678e-13	-4.89811	8.89043e-07	-3.38582	--	--	Bacteriorhodopsin-like protein	--	hypothetical protein HMPREF1541_00158 [Cyphellophora europaea CBS 101466]
c148226.graph_c0	16.4	17.41	17	3.75	5.97	3.81	2.06	1.54	0.89	1.33	1.01	0.75	4.86343e-05	-1.21605	4.15835e-13	-2.92876	1.34056e-18	-3.29512	--	--	MULE transposase domain;; FAR1 DNA-binding domain;; Transposase, Mutator family	Protein FAR1-RELATED SEQUENCE 5 GN=FRS5 OS=Arabidopsis thaliana (Mouse-ear cress) PE=2 SV=1	Cyclin-like F-box; FAR1; Zinc finger, SWIM-type [Medicago truncatula]
c156966.graph_c0	739.42	556.8	430.36	2861.2	2692.32	2691.07	3411.18	4090.52	3271.63	2574.08	2682.34	2630.82	1.10863e-13	2.29485	4.2327e-13	2.58426	4.83834e-19	2.04666	Biological Process: response to brassinosteroid (GO:0009741);; Biological Process: regulation of protein localization (GO:0032880);;	--	Dormancy/auxin associated protein	Auxin-repressed 12.5 kDa protein OS=Fragaria ananassa (Strawberry) PE=2 SV=1	Drm3-like protein isoform 1 [Theobroma cacao]
c102142.graph_c0	2.22	2.72	1.68	0.99	1	0.94	0	0.09	0.17	0	0.09	0.05	0.0178361	-1.14456	4.24761e-13	-4.76184	2.43517e-11	-5.52129	--	--	--	--	--
c157944.graph_c0	30.27	27.63	37.65	4.54	10.43	5.03	6.12	2.63	1.31	2.8	4.14	0.68	1.43653e-10	-2.24164	4.36508e-13	-3.30862	4.68251e-20	-4.0516	Biological Process: MAPK cascade (GO:0000165);; Biological Process: response to molecule of bacterial origin (GO:0002237);; Biological Process: respiratory burst involved in defense response (GO:0002679);; Molecular Function: sequence-specific DNA binding transcription factor activity (GO:0003700);; Cellular Component: nucleus (GO:0005634);; Biological Process: regulation of transcription, DNA-te…	--	--	Probable WRKY transcription factor 40 GN=WRKY40 OS=Arabidopsis thaliana (Mouse-ear cress) PE=1 SV=1	WRKY transcription factor 27 [Jatropha curcas]
c93623.graph_c0	1.83	0.65	0.94	0.92	0.31	0.5	15.37	9.72	11.74	1.54	0.53	0.26	0.345704	-0.902436	4.37638e-13	3.38002	0.677673	-0.711393	Biological Process: cellular process (GO:0009987);;	K09286|5.99014e-74|tcc:TCM_014845|AP2/ERF domain-containing transcription factor, putative; K09286 EREBP-like factor (A)	AP2 domain	Ethylene-responsive transcription factor 2 GN=ERF2 OS=Nicotiana tabacum (Common tobacco) PE=2 SV=1	AP2/ERF domain-containing transcription factor, putative [Theobroma cacao]
c49966.graph_c0	346.38	203.29	211.36	15.66	40.67	26.76	13.33	19.53	6.42	0.79	13.39	2.29	1.63228e-08	-3.18943	4.37664e-13	-4.33702	1.82523e-17	-5.51879	Biological Process: defense response to nematode (GO:0002215);; Cellular Component: cell wall (GO:0005618);; Cellular Component: vacuolar membrane (GO:0005774);; Biological Process: carbohydrate metabolic process (GO:0005975);; Biological Process: defense response to fungus, incompatible interaction (GO:0009817);; Molecular Function: glucan endo-1,3-beta-D-glucosidase activity (GO:0042973);; Mole…	--	Glycosyl hydrolases family 17	Glucan endo-1,3-beta-glucosidase major form (Precursor) GN=HGN1 OS=Hevea brasiliensis (Para rubber tree) PE=1 SV=2	Glycosyl hydrolase superfamily protein [Theobroma cacao]
c117918.graph_c0	59.67	72.09	60.72	76.05	68.64	76.16	15.29	21.46	12.41	23.71	25.48	39.19	0.34567	0.2332	4.50137e-13	-2.03209	9.26058e-07	-1.23197	Molecular Function: calmodulin binding (GO:0005516);; Biological Process: pentose-phosphate shunt (GO:0006098);; Cellular Component: chloroplast thylakoid lumen (GO:0009543);; Biological Process: photosynthetic electron transport in photosystem I (GO:0009773);; Biological Process: cysteine biosynthetic process (GO:0019344);; Cellular Component: chloroplast photosystem I (GO:0030093);; Biological …	K02701|7.55572e-81|tcc:TCM_001498|Photosystem I reaction center subunit PSI; K02701 photosystem I subunit PsaN (A)	Photosystem I reaction centre subunit N (PSAN or PSI-N)	Photosystem I reaction center subunit N, chloroplastic (Precursor) GN=PSAN OS=Arabidopsis thaliana (Mouse-ear cress) PE=1 SV=2	Photosystem I reaction center subunit PSI [Theobroma cacao]
c152171.graph_c0	0.14	0	0	0	0	0	1.66	2.15	1.17	0	0.05	0	0.265289	#NUM!	4.55511e-13	6.26916	1	0.147453	Molecular Function: iron ion binding (GO:0005506);; Molecular Function: electron carrier activity (GO:0009055);; Molecular Function: benzoate 4-monooxygenase activity (GO:0018664);; Molecular Function: heme binding (GO:0020037);; Biological Process: oxidation-reduction process (GO:0055114);;	--	Cytochrome P450	Flavonoid 3&apos;-monooxygenase GN=F13G24.190 OS=Arabidopsis thaliana (Mouse-ear cress) PE=1 SV=1	hypothetical protein SNOG_04264 [Phaeosphaeria nodorum SN15]
c146177.graph_c0	0.02	0.05	0.07	0.45	0.93	0.52	1.45	1.32	1.26	0.79	0.59	0.78	0.156603	3.7625	4.60768e-13	4.76498	6.55467e-06	3.85427	--	K11498|4.62179e-123|vvi:100250389|kinesin-like protein NACK1; K11498 centromeric protein E (A)	Domain of unknown function (DUF3490)	Kinesin-like protein NACK1 GN=F15H18.12 OS=Arabidopsis thaliana (Mouse-ear cress) PE=1 SV=1	PREDICTED: kinesin-like protein NACK2 [Nelumbo nucifera]
c127781.graph_c0	21.56	22.86	25.98	6.15	10.59	8.24	5.21	8.48	3.12	2.41	7.74	2.82	2.48087e-13	-1.48165	4.81146e-13	-2.13273	2.48768e-19	-2.45589	Cellular Component: ubiquitin ligase complex (GO:0000151);; Molecular Function: ubiquitin-protein transferase activity (GO:0004842);; Biological Process: protein ubiquitination (GO:0016567);;	--	U-box domain;; Zinc-finger of the MIZ type in Nse subunit	U-box domain-containing protein 26 GN=PUB26 OS=Arabidopsis thaliana (Mouse-ear cress) PE=2 SV=1	PREDICTED: U-box domain-containing protein 25-like isoform X1 [Populus euphratica]
c143186.graph_c0	0.11	0.11	0.11	0.12	0	0	5.1	4.03	4.24	0	0	0	0.260502	-1.45943	4.92519e-13	5.26617	0.688305	#NAME?	--	--	--	--	--
c147709.graph_c0	99.34	101.1	59.62	96.29	124.55	119.34	351.9	410.55	342.33	319.42	213.88	196.03	0.108891	0.410641	4.97597e-13	2.0291	3.18048e-07	1.42475	--	--	WD domain, G-beta repeat	Protein Mut11 GN=Mut11 OS=Chlamydomonas reinhardtii (Chlamydomonas smithii) PE=2 SV=1	Uncharacterized WD repeat-containing protein [Morus notabilis]
c157317.graph_c0	0.56	2.22	1.39	0.58	0.25	1.94	23.85	25.82	28.95	17.98	12.63	21.65	0.178361	-0.590161	4.99326e-13	4.16595	0.000131941	2.81629	--	--	--	--	--
c148575.graph_c1	0.31	0	0.15	0.33	0	0.36	4.05	5.02	4.01	0.97	0.92	0.1	0.263515	0.584963	5.03758e-13	4.76998	0.291045	1.89646	--	--	--	--	--
c153441.graph_c0	156.2	160.71	149.08	136.21	140.61	146.07	39.98	53.46	30.43	73.28	78.64	99.26	0.731987	-0.110738	5.10716e-13	-1.97048	4.50418e-05	-0.893375	Molecular Function: fructose-bisphosphate aldolase activity (GO:0004332);; Biological Process: glycolytic process (GO:0006096);; Biological Process: response to abscisic acid (GO:0009737);; Cellular Component: chloroplast envelope (GO:0009941);; Cellular Component: plastoglobule (GO:0010287);; Cellular Component: membrane (GO:0016020);; Cellular Component: cytosolic ribosome (GO:0022626);; Cellul…	K01623|0|tcc:TCM_006785|Fructose-bisphosphate aldolase 1; K01623 fructose-bisphosphate aldolase, class I [EC:4.1.2.13] (A)	Fructose-bisphosphate aldolase class-I	Probable fructose-bisphosphate aldolase 2, chloroplastic (Precursor) GN=FBA2 OS=Arabidopsis thaliana (Mouse-ear cress) PE=1 SV=2	Fructose-bisphosphate aldolase 1 [Theobroma cacao]
c102125.graph_c0	0.58	0.38	0.22	1.68	0.57	1.68	4.48	4.11	5.59	8.41	5.15	14.26	0.0704566	1.79475	5.41673e-13	3.5389	0.000165933	4.52142	Molecular Function: cellulase activity (GO:0008810);; Biological Process: fruit ripening (GO:0009835);; Biological Process: cellulose catabolic process (GO:0030245);;	--	Glycosyl hydrolase family 9	Endoglucanase (Precursor) OS=Phaseolus vulgaris (Kidney bean) PE=2 SV=2	korrigan [Populus tomentosa]
c147310.graph_c0	1.51	1.25	1.68	0.24	0.79	0.64	0.02	0.58	0.02	0.48	0.13	1.03	4.12585e-06	-2.0717	5.48413e-13	-4.46729	2.3145e-08	-3.52395	--	--	Protein of unknown function (DUF3659)	--	hypothetical protein A1O7_05824 [Cladophialophora yegresii CBS 114405]
c157901.graph_c0	24.47	26.21	28.15	2.09	5.65	4.71	4.96	3.22	2.03	3.06	3.83	0.89	4.1536e-16	-2.66186	5.97206e-13	-3.00703	8.62668e-20	-3.58151	Biological Process: immune effector process (GO:0002252);; Biological Process: detection of biotic stimulus (GO:0009595);; Biological Process: response to external stimulus (GO:0009605);; Biological Process: response to bacterium (GO:0009617);; Biological Process: response to fungus (GO:0009620);; Biological Process: response to abiotic stimulus (GO:0009628);; Biological Process: response to ethy…	--	--	WRKY transcription factor 18 GN=WRKY18 OS=Arabidopsis thaliana (Mouse-ear cress) PE=1 SV=2	putative WRKY transcription factor 40 [Morus notabilis]
c36305.graph_c0	7.49	3.76	4.99	45.26	57.92	59.37	25.04	30.88	29.39	39.36	29.54	48.73	7.49916e-61	3.34813	5.97206e-13	2.33878	4.48293e-09	2.75863	Cellular Component: extracellular region (GO:0005576);; Molecular Function: pectate lyase activity (GO:0030570);;	K01728|4.23001e-176|pper:PRUPE_ppa006665mg|hypothetical protein; K01728 pectate lyase [EC:4.2.2.2] (A)	Pectate lyase	Probable pectate lyase 5 (Precursor) GN=At1g67750 OS=Arabidopsis thaliana (Mouse-ear cress) PE=2 SV=2	PREDICTED: probable pectate lyase 5 [Populus euphratica]
c109338.graph_c0	3.93	6.98	6.77	0.06	0.29	0.12	0.21	0.39	0.05	0.19	0.06	0.07	1.89991e-13	-5.24073	6.27282e-13	-4.84852	5.23567e-15	-5.96555	--	--	--	--	--
c68762.graph_c0	1.7	0	0.52	4.58	8.09	6.63	17.34	10.77	13.79	4.71	3.76	3.91	2.37647e-09	3.04882	6.75087e-13	4.08333	0.0143977	2.04576	Molecular Function: serine-type carboxypeptidase activity (GO:0004185);; Cellular Component: extracellular region (GO:0005576);; Biological Process: proteolysis (GO:0006508);; Cellular Component: plant-type cell wall (GO:0009505);; Cellular Component: plasmodesma (GO:0009506);;	K16297|2.23419e-22|pvu:PHAVU_009G164600g|hypothetical protein; K16297 serine carboxypeptidase-like clade II [EC:3.4.16.-] (A)	Serine carboxypeptidase	Serine carboxypeptidase-like 45 (Precursor) GN=SCPL45 OS=Arabidopsis thaliana (Mouse-ear cress) PE=2 SV=1	hypothetical protein PHAVU_009G164600g [Phaseolus vulgaris]
c135289.graph_c0	0.24	0.36	0	2.41	1.1	0.98	6.71	6.12	5.3	4.12	2.52	2.58	0.139005	2.90368	7.12368e-13	4.84371	0.000165305	3.59435	--	--	PAR1 protein	--	unknown [Lotus japonicus]
c152040.graph_c2	95.86	66.24	106	7.75	15.8	10.77	11.22	15.41	9.65	8.17	8.08	7.5	2.84447e-12	-2.96181	7.44361e-13	-2.94021	3.60685e-17	-3.7207	--	--	--	--	hypothetical protein JCGZ_22458 [Jatropha curcas]
c39509.graph_c0	0.36	0.36	0.1	2.85	1.96	1.97	3.15	5.21	4.21	0.91	1.36	1.15	5.45468e-07	3.10873	7.66029e-13	3.88743	0.00783871	2.01234	Molecular Function: peroxidase activity (GO:0004601);; Biological Process: response to oxidative stress (GO:0006979);; Biological Process: response to virus (GO:0009615);; Biological Process: response to ethylene (GO:0009723);; Molecular Function: heme binding (GO:0020037);; Molecular Function: metal ion binding (GO:0046872);; Biological Process: oxidation-reduction process (GO:0055114);;	K00430|2.6667e-150|pper:PRUPE_ppa027053mg|hypothetical protein; K00430 peroxidase [EC:1.11.1.7] (A)	Peroxidase	Peroxidase 15 {ECO:0000303|PubMed:17936696} (Precursor) OS=Ipomoea batatas (Sweet potato) PE=1 SV=1	hypothetical protein PRUPE_ppa027053mg [Prunus persica]
c157107.graph_c0	32.68	33.52	38.49	56.85	59.14	60.4	136.48	132.71	129.94	243.83	345.75	207.56	5.1194e-05	0.782124	7.8913e-13	1.8723	3.61359e-07	2.81078	--	--	Plastocyanin-like domain	Umecyanin OS=Armoracia rusticana (Horseradish) PE=1 SV=1	unnamed protein product [Coffea canephora]
c155597.graph_c0	80.91	53.95	64.2	53.22	70.14	62.98	14.88	15.85	16.81	76.73	45.99	75.91	0.873281	-0.0677354	8.00439e-13	-2.11806	0.924544	-0.060823	Molecular Function: oxidoreductase activity (GO:0016491);; Molecular Function: metal ion binding (GO:0046872);;	--	Cytochrome P450;; Cytochrome P450	Cytochrome P450 76C2 GN=F17K2.10 OS=Arabidopsis thaliana (Mouse-ear cress) PE=2 SV=1	PREDICTED: geraniol 8-hydroxylase-like [Populus euphratica]
c157112.graph_c0	33.05	28.75	25.26	95.14	101.23	112.97	122.61	101.2	105.87	74.52	64.65	112.64	1.36881e-28	1.85746	8.15891e-13	1.86587	0.00861986	1.44619	Molecular Function: transporter activity (GO:0005215);; Cellular Component: mitochondrion (GO:0005739);; Cellular Component: vacuole (GO:0005773);; Biological Process: water transport (GO:0006833);; Biological Process: response to water deprivation (GO:0009414);; Biological Process: response to salt stress (GO:0009651);; Cellular Component: chloroplast envelope (GO:0009941);; Cellular Component: …	K09872|0|tcc:TCM_005318|Plasma membrane intrinsic protein 1B; K09872 aquaporin PIP (A)	Major intrinsic protein	Probable aquaporin PIP1-2 OS=Oryza sativa subsp. japonica (Rice) PE=2 SV=3	Plasma membrane intrinsic protein 1B [Theobroma cacao]
c157868.graph_c0	16.06	16.94	10.8	8.23	7.64	8.65	2.21	1.34	2.82	5.38	6.73	6.59	0.00618149	-0.803071	8.18568e-13	-2.83158	0.000145369	-1.2621	Molecular Function: oxidoreductase activity, acting on NAD(P)H (GO:0016651);; Molecular Function: quinone binding (GO:0048038);; Molecular Function: NAD binding (GO:0051287);; Biological Process: oxidation-reduction process (GO:0055114);;	--	--	--	conserved hypothetical protein [Ricinus communis]
c147744.graph_c0	8	8.66	9.9	4.53	7.89	6.66	37.09	36.86	28.79	21.61	21.52	20.66	0.104255	-0.46048	8.20129e-13	1.90198	1.60033e-06	1.24091	Molecular Function: phosphorelay response regulator activity (GO:0000156);; Biological Process: phosphorelay signal transduction system (GO:0000160);; Biological Process: regulation of transcription, DNA-templated (GO:0006355);; Molecular Function: kinase activity (GO:0016301);; Biological Process: phosphorylation (GO:0016310);; Biological Process: intracellular signal transduction (GO:0035556);;	K12127|9.39485e-150|vvi:100258790|two-component response regulator-like APRR1; K12127 pseudo-response regulator 1 (A)	CCT motif;; Response regulator receiver domain	Two-component response regulator-like APRR1 GN=MFB13.16 OS=Arabidopsis thaliana (Mouse-ear cress) PE=1 SV=1	timing of CAB expression 1 protein [Castanea sativa]
c157101.graph_c0	44.86	40.7	46.48	8.47	10.99	7.64	3.36	4.65	4.31	6.28	9.1	8.29	1.0798e-09	-2.24531	8.20842e-13	-3.48046	3.28359e-13	-3.24029	Molecular Function: argininosuccinate synthase activity (GO:0004055);; Molecular Function: ATP binding (GO:0005524);; Biological Process: arginine biosynthetic process (GO:0006526);; Biological Process: threonine catabolic process (GO:0006567);; Biological Process: nucleotide biosynthetic process (GO:0009165);; Cellular Component: chloroplast stroma (GO:0009570);;	K01940|4.20629e-50|pxb:103938236|argininosuccinate synthase, chloroplastic; K01940 argininosuccinate synthase [EC:6.3.4.5] (A)	Arginosuccinate synthase	Argininosuccinate synthase, chloroplastic (Precursor) GN=At4g24830 OS=Arabidopsis thaliana (Mouse-ear cress) PE=2 SV=3	PREDICTED: argininosuccinate synthase, chloroplastic [Beta vulgaris subsp. vulgaris]
c133036.graph_c0	6.93	5.25	7.64	8.67	6.31	6.42	46.88	62.66	42.13	30.14	19.9	17.01	0.999396	0.0340753	8.47186e-13	2.87938	1.71058e-05	1.62077	--	--	Protein of unknown function (DUF1685)	--	PREDICTED: uncharacterized protein LOC105107522 [Populus euphratica]
c125979.graph_c1	4.17	5.71	3.99	0.41	1.41	1.66	55.13	41.96	33.87	18.52	14.46	5.82	0.000111892	-2.00974	8.52123e-13	3.17843	0.137905	1.11946	--	--	--	--	--
c136365.graph_c0	31.16	28.37	30.95	13.01	14.1	14.33	153.85	113.85	115.62	20.49	16.49	14.47	3.40202e-10	-1.09909	9.09482e-13	2.02735	0.000898467	-0.85859	Cellular Component: ubiquitin ligase complex (GO:0000151);; Molecular Function: ubiquitin-protein transferase activity (GO:0004842);; Biological Process: plant-type hypersensitive response (GO:0009626);; Biological Process: defense response to fungus, incompatible interaction (GO:0009817);; Biological Process: protein ubiquitination (GO:0016567);;	--	Armadillo/beta-catenin-like repeat;; U-box domain;; Armadillo-like	U-box domain-containing protein 17 GN=PUB17 OS=Arabidopsis thaliana (Mouse-ear cress) PE=2 SV=1	Plant U-box 17 [Theobroma cacao]
c147251.graph_c0	144.35	134.06	187.54	86.2	87.95	86.49	37.97	42.94	32.11	61.13	86.63	66.83	0.0114633	-0.541923	9.36732e-13	-1.97627	5.95331e-06	-1.20413	--	--	--	--	hypothetical protein glysoja_028645 [Glycine soja]
c138673.graph_c0	7.74	10.87	8.03	3.51	1.87	3.27	0.24	0.52	1.47	0.54	0.51	0.4	1.31691e-05	-1.57311	9.43652e-13	-3.62738	3.43633e-17	-4.36099	--	--	--	--	--
c36879.graph_c0	76.95	74.15	97.02	32.41	44.88	39.15	23.54	30.61	18.49	62.45	64.7	53.09	4.61196e-07	-1.07164	9.7211e-13	-1.83404	0.0522703	-0.507293	Biological Process: intracellular signal transduction (GO:0035556);; Molecular Function: metal ion binding (GO:0046872);;	K17609|0|pper:PRUPE_ppa006064mg|hypothetical protein; K17609 nucleoredoxin [EC:1.8.1.8] (A)	Thioredoxin-like;; Thioredoxin-like domain;; Thioredoxin;; AhpC/TSA family	Probable nucleoredoxin 2 OS=Oryza sativa subsp. japonica (Rice) PE=2 SV=1	hypothetical protein PRUPE_ppa006064mg [Prunus persica]
c151723.graph_c0	14.1	9.38	8.93	20.18	23.31	24.66	43.99	41.36	40.3	61.68	52.37	55.89	3.26787e-09	1.0772	9.74618e-13	1.86922	7.54797e-26	2.35763	--	K01301|0|tcc:TCM_037767|Peptidase M28 family protein isoform 1; K01301 N-acetylated-alpha-linked acidic dipeptidase [EC:3.4.17.21] (A)	Peptidase family M28;; PA domain;; Transferrin receptor-like dimerisation domain	Probable glutamate carboxypeptidase 2 GN=AMP1 OS=Arabidopsis thaliana (Mouse-ear cress) PE=1 SV=3	Peptidase M28 family protein isoform 1 [Theobroma cacao]
c97398.graph_c0	0.11	0	0	0.12	0.51	0.26	3.36	2.3	2.28	0.3	0.85	1.09	0.275726	3.0163	1.04333e-12	6.11366	0.0518993	4.09541	--	--	--	--	--
c152650.graph_c3	30.53	29.9	25.42	17.86	20.58	22.86	266.07	198.81	171.63	44.86	25.81	18.88	0.100945	-0.46088	1.07217e-12	2.83351	0.879979	-0.140473	--	--	Late embryogenesis abundant protein	Protein YLS9 GN=F11F19.11 OS=Arabidopsis thaliana (Mouse-ear cress) PE=2 SV=1	Late embryogenesis abundant (LEA) hydroxyproline-rich glycoprotein family, putative [Theobroma cacao]
c39157.graph_c0	0.17	0.17	0.26	0.27	0.55	1	7.23	9.37	4.82	1.44	0	0	0.271047	1.6009	1.08481e-12	5.0835	0.861857	0.895456	--	--	--	--	--
c140841.graph_c0	3.05	2.2	1.89	0.6	0.51	1.07	0.07	0.07	0.07	0	0.17	0	0.000749652	-1.6913	1.10099e-12	-5.13779	1.6537e-08	-5.51838	--	--	--	--	hypothetical protein A1O7_01057 [Cladophialophora yegresii CBS 114405]
c118103.graph_c0	72.29	71.83	60.49	32.2	52.39	43.59	20.33	17.56	16.02	11.02	11.33	7.53	0.000894931	-0.659114	1.13634e-12	-1.98094	2.73783e-28	-2.90429	--	--	--	--	conserved hypothetical protein [Ricinus communis]
c141182.graph_c0	2.22	2.21	3.62	0	0	0	0	0	0	0.22	0	0	3.24632e-12	#NAME?	1.14465e-12	#NAME?	4.31263e-08	-5.56726	--	--	--	--	hypothetical protein HMPREF1120_06979 [Exophiala dermatitidis NIH/UT8656]
c146302.graph_c0	5.13	4.48	3.18	1.01	1.41	0.97	60.38	35.92	50.41	3.74	1.87	1.54	1.19326e-07	-1.88943	1.19246e-12	3.46862	0.0515741	-0.919473	Cellular Component: exocyst (GO:0000145);; Biological Process: exocytosis (GO:0006887);;	K07195|0|rcu:RCOM_0392600|protein binding protein, putative; K07195 exocyst complex component 7 (A)	Exo70 exocyst complex subunit	Exocyst complex component EXO70A1 GN=EXO70A1 OS=Arabidopsis thaliana (Mouse-ear cress) PE=1 SV=1	protein binding protein, putative [Ricinus communis]
c135905.graph_c0	0.41	0.46	0.18	0.27	0.08	0.63	5.99	6.06	9.32	3.14	0.55	0.48	0.256058	-0.0995357	1.21838e-12	4.41321	0.413887	2.0499	--	--	--	--	--
c148928.graph_c0	0.24	0.21	0.29	2.71	3.59	3.29	2.49	3.13	3.64	4.28	3.5	4.3	2.15333e-20	3.72707	1.22081e-12	3.56762	1.26948e-19	4.00398	Biological Process: phosphate ion transport (GO:0006817);; Cellular Component: integral component of membrane (GO:0016021);; Biological Process: galactolipid biosynthetic process (GO:0019375);; Biological Process: negative regulation of transcription, DNA-templated (GO:0045892);;	--	EXS family;; SPX domain	Phosphate transporter PHO1 homolog 1 OS=Arabidopsis thaliana (Mouse-ear cress) PE=2 SV=1	EXS family protein [Theobroma cacao]
c69863.graph_c0	36.02	45.68	45.98	13.48	21.4	18.5	7.12	7.38	10.58	5.21	1.85	2.47	4.01555e-07	-1.24239	1.2596e-12	-2.40431	5.21843e-31	-3.99424	--	--	--	Acridone synthase 2 GN=ACS2 OS=Ruta graveolens (Common rue) PE=1 SV=1	--
c156634.graph_c0	0.02	0.1	0.02	0.03	1.25	0.54	2.11	1.61	1.17	0.17	0.98	0.15	0.267315	3.70044	1.2596e-12	5.02425	0.35724	3.15849	Molecular Function: inorganic phosphate transmembrane transporter activity (GO:0005315);; Biological Process: phosphate ion transport (GO:0006817);; Molecular Function: chitin binding (GO:0008061);; Cellular Component: integral component of membrane (GO:0016021);; Biological Process: transmembrane transport (GO:0055085);;	K08176|1.51799e-112|smo:SELMODRAFT_83417|hypothetical protein; K08176 MFS transporter, PHS family, inorganic phosphate transporter (A)	Sugar (and other) transporter;; Major Facilitator Superfamily	Probable inorganic phosphate transporter 1-7 GN=PHT1-7 OS=Arabidopsis thaliana (Mouse-ear cress) PE=2 SV=2	MFS transporter, PHS family, inorganic phosphate transporter [Exophiala aquamarina CBS 119918]
c150230.graph_c0	0.11	0.11	0.13	0	0.05	0.28	3.07	3.61	2.31	1.2	0.76	1.49	0.167467	-0.0848889	1.28021e-12	4.28925	0.000604572	2.81256	--	--	--	--	--
c144521.graph_c1	8.6	10.76	9.16	5.72	6.75	5	1.65	2.04	2.14	1.5	0.51	0.55	0.0213153	-0.836854	1.29096e-12	-3.37256	7.1545e-19	-4.16428	Cellular Component: mitochondrion (GO:0005739);;	--	--	--	hypothetical protein PRUPE_ppa018738mg, partial [Prunus persica]
c156780.graph_c0	113.38	110.5	111.35	30.87	58.59	47.36	36.78	39.6	25.65	48.04	26.56	26.56	1.61332e-13	-1.31931	1.33573e-12	-1.84832	1.54835e-17	-1.81081	Molecular Function: nucleotide binding (GO:0000166);; Molecular Function: protein kinase activity (GO:0004672);; Biological Process: phosphorylation (GO:0016310);; Molecular Function: oxidoreductase activity (GO:0016491);;	--	Di-glucose binding within endoplasmic reticulum;; Protein tyrosine kinase;; Protein kinase domain;; Leucine Rich repeats (2 copies);; Leucine rich repeat;; Leucine Rich Repeat;; Leucine Rich repeat;; Carbohydrate-binding protein of the ER;; Protein tyrosine kinase;; Protein kinase domain	Probable leucine-rich repeat receptor-like serine/threonine-protein kinase At3g14840 (Precursor) GN=LRR-RLK OS=Arabidopsis thaliana (Mouse-ear cress) PE=2 SV=1	PREDICTED: probable leucine-rich repeat receptor-like serine/threonine-protein kinase At3g14840 [Vitis vinifera]
c152519.graph_c1	3.84	3.55	2.36	3.58	3.72	3.35	24.65	23.1	23.85	13.47	15.74	13.4	0.837014	0.155008	1.33573e-12	2.81624	1.89343e-06	1.95993	--	--	--	--	--
c38344.graph_c0	9.71	6.93	8.58	18.7	16.5	18.42	70.44	45.28	62.88	36.63	28.84	30.72	5.25173e-08	1.12601	1.34229e-12	2.77683	4.30378e-14	1.88372	--	--	Plant protein of unknown function (DUF946)	--	PREDICTED: uncharacterized protein LOC100242579 isoform X1 [Vitis vinifera]
c94814.graph_c0	13.97	10.99	13.34	3.12	2.88	3.11	2.56	3.32	1.29	1.95	1.46	1.69	1.88021e-14	-1.93527	1.37699e-12	-2.44674	2.33618e-19	-2.9251	Cellular Component: nucleus (GO:0005634);; Biological Process: cellular response to phosphate starvation (GO:0016036);; Molecular Function: antioxidant activity (GO:0016209);; Biological Process: galactolipid biosynthetic process (GO:0019375);; Biological Process: intracellular signal transduction (GO:0035556);; Biological Process: negative regulation of transcription, DNA-templated (GO:0045892);…	K17609|1.89181e-143|pper:PRUPE_ppa007157mg|hypothetical protein; K17609 nucleoredoxin [EC:1.8.1.8] (A)	Thioredoxin-like;; Thioredoxin-like	Probable nucleoredoxin 3 GN=At4g31240 OS=Arabidopsis thaliana (Mouse-ear cress) PE=2 SV=1	hypothetical protein PRUPE_ppa007157mg [Prunus persica]
c157080.graph_c0	1.4	2.5	2.23	1.73	4.81	3.89	29.88	29.02	34.34	15.34	11.05	10.23	0.267879	0.76678	1.43588e-12	3.86829	0.0321574	1.74273	--	--	--	--	--
c148246.graph_c1	128.12	147.75	173.03	64.5	80.54	68.4	37.24	50.03	39.56	45.44	79.34	65.03	2.23551e-06	-0.861063	1.56389e-12	-1.81617	2.87569e-06	-1.26344	Molecular Function: epoxide hydrolase activity (GO:0004301);; Cellular Component: peroxisome (GO:0005777);; Biological Process: metabolic process (GO:0008152);;	--	Alpha/beta hydrolase family;; alpha/beta hydrolase fold;; Alpha/beta hydrolase family	--	PREDICTED: bifunctional epoxide hydrolase 2-like [Glycine max]
c72246.graph_c0	31.43	28.45	28.79	31.99	31.33	34.08	132.49	196.79	137.73	233.06	205.56	316.9	0.576262	0.167577	1.62268e-12	2.336	3.27358e-10	3.00852	Cellular Component: chloroplast thylakoid membrane (GO:0009535);; Biological Process: photosynthesis, light harvesting (GO:0009765);; Cellular Component: chloroplast envelope (GO:0009941);; Cellular Component: plastoglobule (GO:0010287);; Molecular Function: chlorophyll binding (GO:0016168);; Biological Process: cysteine biosynthetic process (GO:0019344);; Biological Process: cellular cation home…	K08910|1.83017e-165|gmx:100802922|chlorophyll a-b binding protein P4, chloroplastic-like; K08910 light-harvesting complex I chlorophyll a/b binding protein 4 (A)	Chlorophyll A-B binding protein	Chlorophyll a-b binding protein 4, chloroplastic (Precursor) GN=F1P2.20 OS=Arabidopsis thaliana (Mouse-ear cress) PE=1 SV=1	Chlorophyll a-b binding 4, chloroplastic -like protein [Gossypium arboreum]
c141785.graph_c0	8.07	9.82	10.7	2.05	3.55	2.51	1.27	1.96	1.33	0.27	0.35	0.13	5.39409e-10	-1.7921	1.63073e-12	-2.70857	8.71063e-36	-5.26977	Biological Process: amino acid transmembrane transport (GO:0003333);; Molecular Function: amino acid transmembrane transporter activity (GO:0015171);; Cellular Component: integral component of membrane (GO:0016021);;	--	Amino acid permease	Amino-acid permease BAT1 homolog GN=OsJ_02547 OS=Oryza sativa subsp. japonica (Rice) PE=2 SV=1	PREDICTED: amino-acid permease BAT1 homolog [Populus euphratica]
c38537.graph_c0	0.11	0.57	0.51	0.96	2.28	1.53	6.7	8.25	9.78	12.54	4.24	10.62	0.208051	2.00303	1.63267e-12	4.64435	0.000979813	4.44612	Cellular Component: protein storage vacuole (GO:0000326);; Cellular Component: plasma membrane (GO:0005886);; Biological Process: water transport (GO:0006833);; Cellular Component: plant-type cell wall (GO:0009505);; Cellular Component: plant-type vacuole membrane (GO:0009705);; Cellular Component: chloroplast envelope (GO:0009941);; Molecular Function: methylammonium transmembrane transporter ac…	K09873|5.32113e-29|pop:POPTR_0001s18730g|POPTRDRAFT_548890; delta-tonoplast intrinsic family protein; K09873 aquaporin TIP (A)	Major intrinsic protein	Aquaporin TIP2-1, N-terminally processed GN=TIP2-1 OS=Arabidopsis thaliana (Mouse-ear cress) PE=1 SV=2	aquaporin TIP2;1 [Quercus petraea]
c143819.graph_c0	0.97	1.13	1.12	1.21	1.52	1.31	14.74	9.95	9.65	4.09	3.55	1.93	0.731512	0.234575	1.72075e-12	3.26673	0.0086585	1.39621	--	--	--	--	Cold regulated gene 27, putative isoform 3 [Theobroma cacao]
c132286.graph_c0	4.64	5.82	6.46	0.1	0.21	0.05	0.04	1.13	0.22	0.05	0	0.06	3.42289e-25	-5.5464	1.74564e-12	-3.67958	8.46646e-24	-7.39876	Molecular Function: epoxide hydrolase activity (GO:0004301);; Molecular Function: non-membrane spanning protein tyrosine kinase activity (GO:0004715);; Biological Process: metabolic process (GO:0008152);; Molecular Function: cis-stilbene-oxide hydrolase activity (GO:0033961);;	--	Alpha/beta hydrolase family;; alpha/beta hydrolase fold;; Alpha/beta hydrolase family	--	Alpha/beta-Hydrolases superfamily protein [Theobroma cacao]
c143056.graph_c0	21.08	13.42	11.95	28.96	23.81	32.59	47.55	64.5	63.22	48.7	45.98	51.99	0.00447783	0.914435	1.76458e-12	1.86254	2.30393e-11	1.61328	Cellular Component: plasmodesma (GO:0009506);;	--	Salt stress response/antifungal	Cysteine-rich repeat secretory protein 12 (Precursor) GN=CRRSP12 OS=Arabidopsis thaliana (Mouse-ear cress) PE=1 SV=2	hypothetical protein PRUPE_ppa009320mg [Prunus persica]
c126928.graph_c0	1.38	2.04	2.45	0.7	0.68	0.57	0.09	0.05	0.04	0.05	0.05	0.11	0.00147962	-1.55425	1.96744e-12	-5.12689	2.4085e-09	-4.88644	Biological Process: single-organism process (GO:0044699);; Biological Process: regulation of biological process (GO:0050789);;	--	B-box zinc finger	B-box zinc finger protein 32 {ECO:0000303|PubMed:19920209} OS=Arabidopsis thaliana (Mouse-ear cress) PE=1 SV=1	PREDICTED: uncharacterized protein LOC101291940 [Fragaria vesca subsp. vesca]
c148839.graph_c1	2.06	0.97	0.75	1.14	0.78	1.13	16.91	14.48	15.7	2.44	0.82	1.04	0.26377	-0.309577	1.96857e-12	3.58812	1	-0.126767	--	--	--	--	--
c149483.graph_c1	0.83	0.43	0.36	3.99	2.36	3.48	6.84	6.58	8.22	11.01	5.25	9.75	0.000104068	2.64995	2.0451e-12	3.697	1.90783e-09	3.86801	Biological Process: mitotic cell cycle (GO:0000278);; Cellular Component: nucleus (GO:0005634);; Biological Process: stomatal lineage progression (GO:0010440);; Molecular Function: cyclin-dependent protein serine/threonine kinase regulator activity (GO:0016538);; Biological Process: DNA endoreduplication (GO:0042023);; Biological Process: negative regulation of cyclin-dependent protein serine/thr…	K18810|4.78155e-20|vvi:100255261|cyclin-D1-1; K18810 cyclin D1/2/4, plant (A)	--	Cyclin-D1-1 GN=F20P5.7 OS=Arabidopsis thaliana (Mouse-ear cress) PE=1 SV=3	PREDICTED: cyclin-D1-1 isoform X1 [Vitis vinifera]
c71731.graph_c0	186.31	146.5	106.93	897.15	1054	1098.35	674.95	855.45	1093.42	1139.29	1578.02	1819.34	2.95219e-50	2.78935	2.07779e-12	2.46457	1.32914e-09	3.16355	Molecular Function: copper ion binding (GO:0005507);;	--	Metallothionein	Metallothionein-like protein type 2 GN=pKIWI504 OS=Actinidia deliciosa (Kiwi) PE=2 SV=1	metallothionein-like protein [Betula platyphylla]
c36407.graph_c0	30.58	27.23	24.84	27.67	33.13	29.62	163.73	113.09	129.27	35.77	31.95	30.84	0.61827	0.158792	2.22143e-12	2.24241	0.884974	0.0901515	Molecular Function: DNA binding (GO:0003677);; Molecular Function: sequence-specific DNA binding transcription factor activity (GO:0003700);; Cellular Component: nucleus (GO:0005634);; Biological Process: regulation of transcription, DNA-templated (GO:0006355);;	K09286|3.40531e-25|csv:101224077|ethylene-responsive transcription factor 3-like; K09286 EREBP-like factor (A)	AP2 domain	Ethylene-responsive transcription factor 3 OS=Arabidopsis thaliana (Mouse-ear cress) PE=1 SV=1	PREDICTED: ethylene-responsive transcription factor 3-like [Cucumis sativus]
c148583.graph_c0	1.64	2.03	1.2	3.52	4.14	5.06	9.41	7.39	8.41	5.96	4.95	6.04	2.32602e-06	1.40197	2.22242e-12	2.31122	7.37628e-08	1.76859	Molecular Function: transferase activity, transferring glycosyl groups (GO:0016757);;	--	Protein of unknown function, DUF604;; Fringe-like	--	PREDICTED: uncharacterized protein LOC100253017 [Vitis vinifera]
c145804.graph_c0	45.11	42.66	53.93	18.24	16.2	17.39	13.88	18.36	10.05	12.42	15.34	15.56	2.6731e-14	-1.41657	2.22569e-12	-1.80695	7.29741e-16	-1.70623	Cellular Component: nucleus (GO:0005634);; Cellular Component: vacuole (GO:0005773);; Cellular Component: peroxisome (GO:0005777);; Cellular Component: chloroplast stroma (GO:0009570);; Molecular Function: FMN binding (GO:0010181);; Cellular Component: membrane (GO:0016020);; Molecular Function: oxidoreductase activity (GO:0016491);; Cellular Component: cytosolic ribosome (GO:0022626);; Cellular …	K11517|0|tcc:TCM_029459|Aldolase-type TIM barrel family protein isoform 1; K11517 (S)-2-hydroxy-acid oxidase [EC:1.1.3.15] (A)	NB-ARC domain;; Leucine rich repeat;; Leucine Rich repeats (2 copies);; Leucine Rich Repeat;; FMN-dependent dehydrogenase;; IMP dehydrogenase / GMP reductase domain;; Nitronate monooxygenase;; Thiazole biosynthesis protein ThiG	Peroxisomal (S)-2-hydroxy-acid oxidase OS=Spinacia oleracea (Spinach) PE=1 SV=1	glycolate oxidase [Gossypium hirsutum]
c89949.graph_c0	0.55	0.14	0	0.29	0.37	0.16	5.06	8.19	5.72	0.38	0	0.2	0.274401	0.249028	2.23241e-12	4.7404	0.985609	-0.640044	--	--	--	--	--
c137506.graph_c0	10.07	7.95	6.53	27.2	31.46	33.37	39.77	29.74	40.78	13.99	17.96	24.2	2.64048e-18	2.00257	2.2391e-12	2.17791	0.0417814	1.13308	Molecular Function: sequence-specific DNA binding transcription factor activity (GO:0003700);; Cellular Component: nucleus (GO:0005634);; Biological Process: regulation of transcription, DNA-templated (GO:0006355);; Biological Process: determination of bilateral symmetry (GO:0009855);; Biological Process: embryonic pattern specification (GO:0009880);; Biological Process: polarity specification of…	K09338|2.82118e-83|pper:PRUPE_ppa001343mg|hypothetical protein; K09338 homeobox-leucine zipper protein (A)	Homeobox domain;; bZIP transcription factor	Homeobox-leucine zipper protein ATHB-14 GN=T29F13.8 OS=Arabidopsis thaliana (Mouse-ear cress) PE=1 SV=1	hypothetical protein PRUPE_ppa001343mg [Prunus persica]
c156622.graph_c1	146.61	150.67	122.67	156.03	219.19	197.68	433.32	384.56	361.66	129.78	91.17	94.28	0.0159773	0.455038	2.32101e-12	1.94223	0.997738	0.0142919	Cellular Component: membrane part (GO:0044425);;	K07542|1.00584e-137|vvi:100241567|GPI mannosyltransferase 2; K07542 phosphatidylinositol glycan, class V [EC:2.4.1.-] (A)	Ring finger domain;; RING-H2 zinc finger;; Zinc finger, C3HC4 type (RING finger);; Anaphase-promoting complex subunit 11 RING-H2 finger;; Mannosyltransferase (PIG-V));; Mannosyltransferase (PIG-V));; Mannosyltransferase (PIG-V));; Mannosyltransferase (PIG-V));; Mannosyltransferase (PIG-V))	RING-H2 finger protein ATL2 GN=ATL2 OS=Arabidopsis thaliana (Mouse-ear cress) PE=2 SV=2	PREDICTED: GPI mannosyltransferase 2 [Vitis vinifera]
c142717.graph_c0	1.94	2.39	1.96	1.85	0.98	1.43	0.18	0.09	0.09	0.28	0.23	0.25	0.273688	-0.507659	2.35446e-12	-4.19429	1.72526e-07	-3.11723	Molecular Function: protein serine/threonine kinase activity (GO:0004674);; Molecular Function: ATP binding (GO:0005524);; Biological Process: protein phosphorylation (GO:0006468);; Cellular Component: chloroplast (GO:0009507);;	--	Protein kinase domain;; Protein tyrosine kinase	Serine/threonine-protein kinase D6PKL2 GN=MCA23.7 OS=Arabidopsis thaliana (Mouse-ear cress) PE=1 SV=1	Kinase superfamily protein [Theobroma cacao]
c155656.graph_c0	25.87	28.84	29.58	19.76	23.62	20.67	6.78	9.16	6.2	13.48	16.95	15.77	0.104194	-0.365905	2.35606e-12	-2.03345	0.000825822	-0.909028	Biological Process: metabolic process (GO:0008152);; Molecular Function: oxidoreductase activity (GO:0016491);; Molecular Function: protein dimerization activity (GO:0046983);;	K13422|0|tcc:TCM_005064|Basic helix-loop-helix DNA-binding family protein; K13422 transcription factor MYC2 (A)	bHLH-MYC and R2R3-MYB transcription factors N-terminal;; Helix-loop-helix DNA-binding domain	Transcription factor MYC2 GN=At1g32640 OS=Arabidopsis thaliana (Mouse-ear cress) PE=1 SV=2	Basic helix-loop-helix DNA-binding family protein [Theobroma cacao]
c128475.graph_c0	113.78	108.08	126.77	89.19	97.41	92.92	33.43	37.92	32.92	70.6	79.19	81.11	0.160384	-0.290039	2.42274e-12	-1.80058	0.00621054	-0.650257	Molecular Function: glutathione peroxidase activity (GO:0004602);; Cellular Component: plasma membrane (GO:0005886);; Biological Process: response to oxidative stress (GO:0006979);; Cellular Component: chloroplast (GO:0009507);; Biological Process: response to salt stress (GO:0009651);; Biological Process: response to cadmium ion (GO:0046686);; Biological Process: oxidation-reduction process (GO:…	K00432|2.16021e-108|tcc:TCM_016241|Glutathione peroxidase 6; K00432 glutathione peroxidase [EC:1.11.1.9] (A)	Glutathione peroxidase;; AhpC/TSA family;; Redoxin	Probable phospholipid hydroperoxide glutathione peroxidase GN=CSA OS=Citrus sinensis (Sweet orange) PE=1 SV=1	putative phospholipid hydroperoxide glutathione peroxidase 6 [Morus notabilis]
c156584.graph_c2	3.65	2.58	1.54	9.97	4.84	11.15	17.22	22.17	27.89	20.84	9.65	17.54	0.0178616	1.76089	2.44592e-12	3.04487	2.13377e-06	2.46684	--	K10523|1.40558e-103|pmum:103332860|BTB/POZ domain-containing protein At3g56230; K10523 speckle-type POZ protein (A)	BTB/POZ domain	BTB/POZ domain-containing protein At3g56230 GN=At3g56230 OS=Arabidopsis thaliana (Mouse-ear cress) PE=2 SV=1	PREDICTED: BTB/POZ domain-containing protein At3g56230 [Prunus mume]
c84976.graph_c0	34.02	28.7	34.72	26.83	42.29	33.52	11.97	6.36	5.51	6.77	8.15	9.85	0.668734	0.0955275	2.53094e-12	-2.07813	3.44493e-14	-2.03904	Biological Process: transcription, DNA-templated (GO:0006351);; Biological Process: response to auxin (GO:0009733);; Biological Process: regulation of gene expression (GO:0010468);; Biological Process: regulation of primary metabolic process (GO:0080090);; Biological Process: regulation of cellular macromolecule biosynthetic process (GO:2000112);;	K14484|1.1906e-97|vvi:100259648|auxin-induced protein 22D; K14484 auxin-responsive protein IAA (A)	AUX/IAA family	Auxin-induced protein 22B GN=AUX22B OS=Vigna radiata var. radiata (Mung bean) PE=2 SV=1	PREDICTED: auxin-induced protein 22D [Vitis vinifera]
c130685.graph_c0	10.42	7.21	14.49	0	0	0	0.1	0.33	0.1	0	0.13	0	3.83629e-15	#NAME?	2.63666e-12	-5.98122	5.41781e-14	-8.10662	--	--	--	Uncharacterized protein At1g15400 GN=At1g15400 OS=Arabidopsis thaliana (Mouse-ear cress) PE=1 SV=2	hypothetical protein EUGRSUZ_C01136 [Eucalyptus grandis]
c157998.graph_c0	25.01	25.66	27.64	10.73	16.14	17.08	3.23	3.51	2.66	4.35	6.3	7.72	0.0167768	-0.815524	2.78269e-12	-3.12824	5.64978e-10	-2.38687	--	--	--	--	--
c156159.graph_c0	11.45	11.44	7.17	5.66	6.43	7.91	0.9	0.95	0	2.19	1.75	2.86	0.257625	-0.559413	2.91582e-12	-4.08555	8.16021e-06	-2.47014	--	--	--	--	--
c124198.graph_c0	333.55	234.76	273.34	1145.72	994.46	1049.22	1067.06	1177.67	1129.37	1490.89	1514.74	1461.01	4.80396e-16	1.96352	2.9535e-12	1.94687	1.48568e-25	2.22476	Biological Process: response to brassinosteroid (GO:0009741);; Biological Process: regulation of protein localization (GO:0032880);;	--	Dormancy/auxin associated protein	Auxin-repressed 12.5 kDa protein OS=Fragaria ananassa (Strawberry) PE=2 SV=1	Drm3-like protein isoform 1 [Theobroma cacao]
c129471.graph_c0	6.16	4.85	8.66	0	0.28	0	0	0.16	0.3	0.67	0.64	0.23	2.58678e-12	-6.15973	2.98004e-12	-5.46124	1.35886e-07	-4.0791	--	--	--	--	--
c157279.graph_c0	57.17	52.59	70.19	22.27	32.06	29.59	11.72	14.48	13.71	13.55	16.44	12.87	1.68679e-06	-1.08097	3.10937e-12	-2.23148	5.57395e-15	-2.30978	Molecular Function: hydroxymethylglutaryl-CoA synthase activity (GO:0004421);; Biological Process: isoprenoid biosynthetic process (GO:0008299);;	K01641|2.42269e-23|cic:CICLE_v10020042mg|hypothetical protein; K01641 hydroxymethylglutaryl-CoA synthase [EC:2.3.3.10] (A)	Hydroxymethylglutaryl-coenzyme A synthase C terminal	Hydroxymethylglutaryl-CoA synthase GN=T26M18.30 OS=Arabidopsis thaliana (Mouse-ear cress) PE=1 SV=2	3-hydroxy-3-methylglutaryl-CoA synthase [Camptotheca acuminata]
c117854.graph_c0	73.64	86.56	96.62	37.82	48.33	40.64	24.2	30.1	21.36	37.29	44.75	46.39	2.10721e-07	-0.994056	3.19594e-12	-1.82526	4.10599e-06	-1.0732	Molecular Function: catalytic activity (GO:0003824);; Biological Process: metabolic process (GO:0008152);; Molecular Function: molybdenum ion binding (GO:0030151);; Molecular Function: pyridoxal phosphate binding (GO:0030170);;	--	MOSC N-terminal beta barrel domain;; MOSC domain	Molybdenum cofactor sulfurase {ECO:0000255|HAMAP-Rule:MF_03050} GN=P0686E06.35 OS=Oryza sativa subsp. japonica (Rice) PE=2 SV=2	PREDICTED: MOSC domain-containing protein 2, mitochondrial-like [Fragaria vesca subsp. vesca]
c63517.graph_c0	44.81	52.37	64.99	8.05	13.18	10.89	11.61	15.57	9.79	6.24	4.43	3.65	4.81758e-13	-2.32144	3.2139e-12	-2.19602	1.34327e-23	-3.60633	Molecular Function: iron ion binding (GO:0005506);; Cellular Component: cytoplasmic membrane-bounded vesicle (GO:0016023);; Biological Process: secretion by cell (GO:0032940);; Biological Process: gibberellin catabolic process (GO:0045487);; Molecular Function: C-19 gibberellin 2-beta-dioxygenase activity (GO:0052634);; Biological Process: oxidation-reduction process (GO:0055114);;	K04125|0|pop:POPTR_0001s38760g|POPTRDRAFT_550316; dioxygenase family protein; K04125 gibberellin 2-oxidase [EC:1.14.11.13] (A)	2OG-Fe(II) oxygenase superfamily;; non-haem dioxygenase in morphine synthesis N-terminal	Gibberellin 2-beta-dioxygenase 1 GN=GA2OX1 OS=Pisum sativum (Garden pea) PE=1 SV=1	dioxygenase family protein [Populus trichocarpa]
c104102.graph_c0	58.19	41.8	28.11	3.78	3.63	5.2	1.29	0.69	2.02	1.85	3.07	2.36	1.76312e-07	-3.31587	3.42535e-12	-5.04721	7.95626e-10	-4.25524	--	--	--	--	hypothetical protein POPTR_0014s098101g, partial [Populus trichocarpa]
c124201.graph_c0	5.84	3.32	6.76	8.29	6.12	8.74	22.78	28.02	18.43	33.35	22.14	21.61	0.216359	0.590438	3.47657e-12	2.12715	6.27391e-15	2.26486	Molecular Function: phosphoprotein phosphatase activity (GO:0004721);;	--	Protein phosphatase 2C;; Protein phosphatase 2C;; Protein phosphatase 2C	Protein phosphatase 2C 56 GN=ABI1 OS=Arabidopsis thaliana (Mouse-ear cress) PE=1 SV=2	hypothetical protein CISIN_1g016186mg [Citrus sinensis]
c57015.graph_c0	8.9	12.78	16.38	1.43	3.1	1.85	0.62	0.62	0.31	0.66	0.76	0.31	6.17588e-06	-2.5743	3.64504e-12	-4.77828	6.39263e-12	-4.75813	--	--	--	--	--
c151007.graph_c0	40.06	36.05	33.31	22.73	18.4	23.87	9.1	13.51	4.94	10.16	4.32	4.48	0.000218815	-0.71536	3.74931e-12	-2.0543	2.9543e-21	-2.66648	--	--	Salt stress response/antifungal	Cysteine-rich repeat secretory protein 55 (Precursor) GN=CRRSP55 OS=Arabidopsis thaliana (Mouse-ear cress) PE=2 SV=1	PREDICTED: cysteine-rich repeat secretory protein 55-like [Citrus sinensis]
c157551.graph_c0	49.21	45.06	51.52	8.24	14.71	7	10.58	5.82	2.01	1.02	0.99	0	2.53855e-11	-2.25456	3.83949e-12	-3.05011	1.03247e-34	-6.79793	Molecular Function: sequence-specific DNA binding transcription factor activity (GO:0003700);; Cellular Component: nucleus (GO:0005634);; Biological Process: regulation of transcription, DNA-templated (GO:0006355);; Biological Process: response to wounding (GO:0009611);; Biological Process: response to salicylic acid (GO:0009751);; Biological Process: response to chitin (GO:0010200);; Biological …	--	WRKY DNA -binding domain	Probable WRKY transcription factor 40 GN=WRKY40 OS=Arabidopsis thaliana (Mouse-ear cress) PE=1 SV=1	PREDICTED: probable WRKY transcription factor 40 [Pyrus x bretschneideri]
c36543.graph_c0	91.61	107.34	106.64	18.36	33.33	24.23	29.99	44.74	18.22	11.67	14.35	13.45	1.77552e-31	-1.99715	3.90331e-12	-1.78278	2.74246e-40	-2.99756	Cellular Component: nucleus (GO:0005634);; Cellular Component: mitochondrion (GO:0005739);; Biological Process: cysteine biosynthetic process from serine (GO:0006535);; Molecular Function: zinc ion binding (GO:0008270);; Molecular Function: serine O-acetyltransferase activity (GO:0009001);; Biological Process: response to cold (GO:0009409);; Cellular Component: chloroplast (GO:0009507);; Biologic…	K00640|1.35921e-177|pper:PRUPE_ppa006784mg|hypothetical protein; K00640 serine O-acetyltransferase [EC:2.3.1.30] (A)	Serine acetyltransferase, N-terminal;; Bacterial transferase hexapeptide (six repeats)	Serine acetyltransferase 3, mitochondrial (Precursor) GN=MJG19.6 OS=Arabidopsis thaliana (Mouse-ear cress) PE=1 SV=3	hypothetical protein PRUPE_ppa006784mg [Prunus persica]
c150186.graph_c1	43.46	41.7	44.44	21.37	17.17	19.25	11.14	13.07	13.01	15.87	17.28	21.47	3.82993e-11	-1.12569	4.13937e-12	-1.85786	7.53793e-08	-1.28423	Molecular Function: zinc ion transmembrane transporter activity (GO:0005385);; Cellular Component: integral component of membrane (GO:0016021);; Molecular Function: 2-alkenal reductase [NAD(P)] activity (GO:0032440);; Biological Process: oxidation-reduction process (GO:0055114);; Biological Process: zinc ion transmembrane transport (GO:0071577);;	K14709|0|tcc:TCM_037288|Zinc transporter 4 precursor isoform 1; K14709 solute carrier family 39 (zinc transporter), member 1/2/3 (A)	ZIP Zinc transporter	Fe(2+) transport protein 3, chloroplastic (Precursor) GN=IRT3 OS=Arabidopsis thaliana (Mouse-ear cress) PE=2 SV=3	PREDICTED: zinc transporter 4, chloroplastic [Eucalyptus grandis]
c157478.graph_c0	14.16	13.85	15.05	12.57	12.87	14.99	54.19	45.05	57.35	17.86	17.47	25.38	0.823633	-0.0642485	4.7446e-12	1.8066	0.27944	0.466115	Cellular Component: membrane (GO:0016020);;	--	Glycosyltransferase family 92;; Glycosyl transferase family 2	UPF0392 protein RCOM_0530710 GN=RCOM_0699480 OS=Ricinus communis (Castor bean) PE=3 SV=1	UPF0392 protein RCOM_0530710 [Theobroma cacao]
c92751.graph_c0	146	147.48	122.78	43.14	40.26	47.61	39.5	56.72	29.81	25.11	34.23	24.33	8.73883e-23	-1.63666	5.11576e-12	-1.7862	2.70505e-28	-2.34862	Biological Process: transcription, DNA-templated (GO:0006351);; Biological Process: regulation of biological process (GO:0050789);;	--	GRAS domain family	Scarecrow-like protein 15 GN=SCL15 OS=Arabidopsis thaliana (Mouse-ear cress) PE=2 SV=3	PREDICTED: scarecrow-like protein 15-like [Fragaria vesca subsp. vesca]
c122576.graph_c0	4.45	6.63	7.65	2.87	6.49	5.55	0.43	0.3	0.58	7.55	8.35	4.51	0.759327	-0.215863	5.11576e-12	-3.68905	0.861059	0.148829	Cellular Component: cytoplasm (GO:0005737);; Biological Process: embryo development ending in seed dormancy (GO:0009793);;	--	Seed maturation protein	Late embryogenesis abundant protein D-34 OS=Gossypium hirsutum (Upland cotton) PE=4 SV=1	RecName: Full=Late embryogenesis abundant protein D-34; Short=LEA D-34
c38653.graph_c0	6.82	8.3	7.65	32.62	34.56	36.89	38	35.83	46.1	19.83	17.66	29.26	2.65761e-17	2.22	5.19316e-12	2.33979	0.00560008	1.3703	--	--	--	Uncharacterized protein At3g17950 GN=Y-3 OS=Arabidopsis thaliana (Mouse-ear cress) PE=1 SV=1	hypothetical protein PHAVU_004G150000g [Phaseolus vulgaris]
c39860.graph_c0	33.86	39.93	41.11	19.83	28.98	25.68	9.17	12.74	9.13	12.7	10.97	10.93	0.00268514	-0.608287	5.27443e-12	-1.95043	2.42647e-12	-1.80869	Molecular Function: phosphorelay response regulator activity (GO:0000156);; Biological Process: phosphorelay signal transduction system (GO:0000160);; Biological Process: regulation of transcription, DNA-templated (GO:0006355);; Molecular Function: kinase activity (GO:0016301);; Biological Process: phosphorylation (GO:0016310);; Biological Process: intracellular signal transduction (GO:0035556);;	K14492|9.1527e-82|gmx:100796843|two-component response regulator ARR15-like; K14492 two-component response regulator ARR-A family (A)	Response regulator receiver domain	Two-component response regulator ARR5 GN=T17F15.30 OS=Arabidopsis thaliana (Mouse-ear cress) PE=1 SV=2	Two-component response regulator [Morus notabilis]
c53840.graph_c0	1.04	1.32	0.56	1.09	2.91	2.3	11.11	14.71	11.08	7.46	7.44	6.6	0.218476	1.10938	5.34187e-12	3.59356	7.16413e-06	2.6421	--	--	--	--	--
c103395.graph_c0	3	3.66	1.31	19.3	25.74	24.63	16.75	14.08	17.82	14.61	11.67	15.14	1.05497e-34	3.15077	5.37328e-12	2.55571	5.7537e-11	2.28847	--	--	--	--	PREDICTED: uncharacterized protein LOC105138721 isoform X2 [Populus euphratica]
c39621.graph_c0	7.23	6.16	2.72	5.55	6.9	6.76	34.82	31.04	31.35	10.64	10.75	7.84	0.612594	0.280777	5.42911e-12	2.53801	0.240099	0.661799	Molecular Function: transferase activity, transferring glycosyl groups (GO:0016757);;	--	Glycosyl transferase family 8	Probable galacturonosyltransferase-like 9 GN=F20P5.18 OS=Arabidopsis thaliana (Mouse-ear cress) PE=2 SV=1	PREDICTED: probable galacturonosyltransferase-like 9 [Prunus mume]
c142783.graph_c0	48.86	34.58	26.48	152.29	163.6	170.58	140.79	120.58	169.8	153.67	179.27	241.56	8.78954e-36	2.19863	5.42965e-12	1.87825	1.04218e-05	2.10192	Cellular Component: nucleosome (GO:0000786);; Molecular Function: DNA binding (GO:0003677);; Cellular Component: nucleus (GO:0005634);; Biological Process: nucleosome assembly (GO:0006334);; Biological Process: cell proliferation (GO:0008283);; Cellular Component: plastid (GO:0009536);; Molecular Function: protein heterodimerization activity (GO:0046982);;	K11253|5.55208e-78|mtr:MTR_7g013610|Histone H3; K11253 histone H3 (A)	Core histone H2A/H2B/H3/H4	Histone H3.2 OS=Triticum aestivum (Wheat) PE=1 SV=2	Histone H3 [Medicago truncatula]
c38241.graph_c0	2.55	1.74	2.51	1.62	7.26	4.41	0.19	0.07	0	0.08	0.08	0.17	0.291138	0.958671	5.75682e-12	-4.74563	2.09625e-07	-4.5014	--	--	--	--	--
c112906.graph_c0	33.61	30.72	37.79	11.49	9.28	12.95	3.06	7.32	5.1	4.08	2.99	5.23	8.70843e-08	-1.56164	5.7843e-12	-2.78607	6.66161e-19	-3.34797	Cellular Component: chloroplast (GO:0009507);; Molecular Function: heat shock protein binding (GO:0031072);; Molecular Function: unfolded protein binding (GO:0051082);;	--	--	--	PREDICTED: uncharacterized protein LOC104433676 [Eucalyptus grandis]
c124836.graph_c0	26.8	26.24	30.72	27.18	25.8	25.25	5.73	7.92	5.35	4.35	4.36	7.59	0.832928	-0.0631951	6.66784e-12	-2.20388	1.15649e-16	-2.4495	Biological Process: MAPK cascade (GO:0000165);; Biological Process: pentose-phosphate shunt (GO:0006098);; Biological Process: rRNA processing (GO:0006364);; Biological Process: protein targeting to membrane (GO:0006612);; Cellular Component: chloroplast thylakoid membrane (GO:0009535);; Biological Process: detection of biotic stimulus (GO:0009595);; Biological Process: salicylic acid biosyntheti…	K02113|4.00664e-96|mdm:103443904|ATP synthase delta chain, chloroplastic; K02113 F-type H+-transporting ATPase subunit delta (A)	ATP synthase delta (OSCP) subunit	ATP synthase delta chain, chloroplastic (Precursor) GN=ATPD OS=Nicotiana tabacum (Common tobacco) PE=2 SV=1	PREDICTED: ATP synthase delta chain, chloroplastic [Malus domestica]
c106745.graph_c0	2.14	1.53	1.51	0.08	0.14	0.35	0	0.08	0.07	0	0	0	8.1039e-08	-3.18562	7.01061e-12	-5.14212	9.76581e-08	#NAME?	--	--	--	--	hypothetical protein COCHEDRAFT_1019572 [Bipolaris maydis C5]
c155256.graph_c0	24.81	26.2	31.14	20.83	28.67	25.03	8.1	10.02	8.05	32.67	30.28	26.23	0.988949	-0.0185811	7.18495e-12	-1.9132	0.138831	-0.469258	Molecular Function: 2-alkenal reductase [NAD(P)] activity (GO:0032440);; Biological Process: phosphatidylinositol dephosphorylation (GO:0046856);; Biological Process: oxidation-reduction process (GO:0055114);;	--	Endonuclease/Exonuclease/phosphatase family;; Endonuclease/Exonuclease/phosphatase family	Type I inositol 1,4,5-trisphosphate 5-phosphatase 2 GN=T6K21.190 OS=Arabidopsis thaliana (Mouse-ear cress) PE=1 SV=2	Type I inositol polyphosphate 5-phosphatase, putative isoform 1 [Theobroma cacao]
c45097.graph_c0	58.1	44.23	41.04	212.51	211.33	211.53	180.27	172.41	209.98	71.31	119.36	101.26	1.01485e-32	2.1874	7.27065e-12	1.91808	0.22169	0.636599	Molecular Function: glutathione transferase activity (GO:0004364);;	K00799|1.59587e-32|fve:101299344|glutathione S-transferase-like; K00799 glutathione S-transferase [EC:2.5.1.18] (A)	Glutathione S-transferase, N-terminal domain;; Glutathione S-transferase, N-terminal domain;; Glutathione S-transferase, N-terminal domain	Glutathione S-transferase PARB GN=PARB OS=Nicotiana tabacum (Common tobacco) PE=2 SV=1	PREDICTED: glutathione S-transferase-like [Fragaria vesca subsp. vesca]
c157890.graph_c0	22.65	37.53	37.57	7.09	4.71	3.94	1.56	3.73	2.9	2.24	0.62	2.72	6.8161e-08	-2.5691	7.49746e-12	-3.64199	1.90318e-15	-4.70576	--	--	--	--	--
c144418.graph_c0	1.74	1.19	0.81	5.72	2.43	6.16	7.99	9.41	8.99	5.96	5.84	2.5	0.0143483	2.00161	7.70265e-12	2.78176	0.00572766	1.88509	Biological Process: calcium ion transport (GO:0006816);; Molecular Function: calcium:proton antiporter activity (GO:0015369);; Cellular Component: integral component of membrane (GO:0016021);; Biological Process: transmembrane transport (GO:0055085);;	K07300|0|rcu:RCOM_0643910|Vacuolar cation/proton exchanger 1a, putative; K07300 Ca2+:H+ antiporter (A)	Sodium/calcium exchanger protein	Vacuolar cation/proton exchanger 3 GN=CAX3 OS=Arabidopsis thaliana (Mouse-ear cress) PE=1 SV=1	Vacuolar cation/proton exchanger 3 [Morus notabilis]
c66424.graph_c0	26.41	28.55	21.21	32.02	36.12	34.13	4.51	5.2	4.16	9.65	5.79	10.39	0.0711754	0.454269	8.28297e-12	-2.51675	1.15312e-07	-1.72251	Molecular Function: protein serine/threonine kinase activity (GO:0004674);; Molecular Function: ATP binding (GO:0005524);; Biological Process: protein phosphorylation (GO:0006468);; Biological Process: circadian rhythm (GO:0007623);; Cellular Component: chloroplast (GO:0009507);; Biological Process: regulation of photosynthesis, light reaction (GO:0042548);;	--	--	Serine/threonine-protein kinase STN7, chloroplastic (Precursor) GN=STN7 OS=Arabidopsis thaliana (Mouse-ear cress) PE=1 SV=1	PREDICTED: serine/threonine-protein kinase STN7, chloroplastic [Prunus mume]
c152966.graph_c0	303.51	357.21	318.71	178.3	185.1	181.85	97.1	104.72	95.62	85.4	116.97	89.82	8.38809e-06	-0.81436	9.85436e-12	-1.7788	1.42819e-18	-1.84243	--	--	--	--	hypothetical protein CICLE_v10013234mg [Citrus clementina]
c157284.graph_c0	12.06	8.67	7.39	51.71	25.93	49.71	74.63	131.28	128.78	88	123.67	40.74	0.00085467	2.22791	9.862e-12	3.51583	0.00305582	3.09299	Biological Process: transport (GO:0006810);; Cellular Component: membrane (GO:0016020);; Biological Process: single-organism cellular process (GO:0044763);; Biological Process: biological regulation (GO:0065007);;	K05389|1.61241e-102|pop:POPTR_0008s00520g|POPTRDRAFT_803058; pulvinus outward-rectifying channel for potassium SPOCK1 family protein; K05389 potassium channel subfamily K, other eukaryote (A)	Ion channel;; Ion transport protein	Two-pore potassium channel 1 GN=MDF20.7 OS=Arabidopsis thaliana (Mouse-ear cress) PE=1 SV=2	PREDICTED: two-pore potassium channel 1 [Populus euphratica]
c134039.graph_c0	24.1	13.42	9.94	186.34	137.65	172.38	96.04	105.25	145.37	114.72	126.06	162.7	1.47989e-17	3.4332	9.862e-12	2.81877	1.13771e-11	3.04044	Molecular Function: copper ion binding (GO:0005507);; Molecular Function: electron carrier activity (GO:0009055);;	--	Plastocyanin-like domain;; Plastocyanin-like domain	Basic blue protein OS=Cucumis sativus (Cucumber) PE=1 SV=1	hypothetical protein PHAVU_009G133600g [Phaseolus vulgaris]
c144966.graph_c0	64.68	69.92	74.47	42.99	54.68	47.04	19.08	23.03	20.81	32.01	36.73	34.21	0.00542505	-0.5161	9.9249e-12	-1.77228	1.13697e-05	-1.01996	--	--	Protein of unknown function (DUF1685)	--	hypothetical protein PRUPE_ppa011892mg [Prunus persica]
c132950.graph_c0	4.89	3.06	4.58	0.7	1.26	1.23	0.19	0.31	0.65	1.54	1.05	1.27	6.43491e-07	-1.96285	1.04992e-11	-3.49856	0.000105191	-1.77864	--	--	--	--	--
c156319.graph_c0	0.2	0.11	0.07	0.04	0.98	0.77	2.14	1.68	1.86	0	0.65	0.22	0.267177	2.23589	1.07201e-11	4.1114	0.684416	1.60924	--	--	bZIP transcription factor;; Basic region leucine zipper	--	hypothetical protein W97_00574 [Coniosporium apollinis CBS 100218]
c129852.graph_c0	22.02	30.8	32.79	5.05	9.67	6.69	4.54	8.22	3.71	7.04	7.88	8.01	5.46352e-09	-1.98928	1.07822e-11	-2.44535	6.60545e-10	-1.95493	--	--	Dof domain, zinc finger	Dof zinc finger protein DOF1.4 GN=DOF1.4 OS=Arabidopsis thaliana (Mouse-ear cress) PE=2 SV=1	PREDICTED: dof zinc finger protein DOF4.6-like [Populus euphratica]
c158458.graph_c0	1.29	0.64	0.64	7.61	12.48	10.23	17.67	12.92	14.13	3.2	5.57	7.19	2.09707e-11	3.58142	1.07925e-11	4.06418	0.039892	2.04326	Molecular Function: serine-type carboxypeptidase activity (GO:0004185);; Biological Process: proteolysis (GO:0006508);;	K16297|8.43773e-63|pmum:103322250|serine carboxypeptidase-like 45; K16297 serine carboxypeptidase-like clade II [EC:3.4.16.-] (A)	Serine carboxypeptidase	Serine carboxypeptidase-like 46 (Precursor) GN=SCPL46 OS=Arabidopsis thaliana (Mouse-ear cress) PE=2 SV=1	PREDICTED: serine carboxypeptidase-like 45 isoform X2 [Prunus mume]
c139723.graph_c0	2.39	2.08	1.42	13	15.51	17.41	11.9	10.13	13.63	11.7	7.1	8.34	7.19189e-29	2.98496	1.08018e-11	2.54447	3.08871e-09	2.1221	Biological Process: cell division (GO:0051301);;	K03363|0|cit:102615822|cell division cycle 20.1, cofactor of APC complex-like; K03363 cell division cycle 20, cofactor of APC complex (A)	WD domain, G-beta repeat;; Eukaryotic translation initiation factor eIF2A	Cell division cycle 20.1, cofactor of APC complex GN=F17M5.30 OS=Arabidopsis thaliana (Mouse-ear cress) PE=1 SV=1	PREDICTED: cell division cycle 20.1, cofactor of APC complex-like isoform X1 [Citrus sinensis]
c150936.graph_c0	9.52	8.84	7.23	8.69	12.02	11.76	36.52	28.52	38.17	9.51	9.81	7.79	0.437729	0.216296	1.10434e-11	1.9221	1	-0.0290562	Cellular Component: Golgi apparatus (GO:0005794);; Biological Process: cellulose microfibril organization (GO:0010215);; Biological Process: cell growth (GO:0016049);; Cellular Component: anchored component of plasma membrane (GO:0046658);;	--	COBRA-like protein	COBRA-like protein 7 (Precursor) GN=dl4100c OS=Arabidopsis thaliana (Mouse-ear cress) PE=1 SV=2	hypothetical protein PRUPE_ppa002775mg [Prunus persica]
c134687.graph_c0	2.01	1.93	2.54	0.26	0.04	0.52	0.16	0.13	0.08	0.1	0.09	0.1	1.63308e-09	-2.96113	1.12386e-11	-4.21009	7.92455e-10	-4.58961	Cellular Component: membrane (GO:0016020);;	--	EamA-like transporter family	WAT1-related protein At3g30340 GN=At3g30340 OS=Arabidopsis thaliana (Mouse-ear cress) PE=2 SV=1	Nodulin MtN21 /EamA-like transporter family protein [Theobroma cacao]
c142128.graph_c0	50.93	75.72	75.99	39.73	30.21	39.83	11.88	16.29	6.27	7.93	11.55	18.21	0.0067334	-0.849413	1.12386e-11	-2.62783	1.03469e-10	-2.46176	Biological Process: metabolic process (GO:0008152);; Molecular Function: pyridoxal phosphate binding (GO:0030170);; Molecular Function: serine-glyoxylate transaminase activity (GO:0050281);;	K00830|0|rcu:RCOM_0063050|serine-pyruvate aminotransferase, putative (EC:2.6.1.45); K00830 alanine-glyoxylate transaminase / serine-glyoxylate transaminase / serine-pyruvate transaminase [EC:2.6.1.44 2.6.1.45 2.6.1.51] (A)	Aminotransferase class-V	Serine--glyoxylate aminotransferase GN=AGT1 OS=Arabidopsis thaliana (Mouse-ear cress) PE=1 SV=2	PREDICTED: serine--glyoxylate aminotransferase [Nelumbo nucifera]
c156463.graph_c0	136.57	116.94	169.85	56.27	69.75	67.94	38.18	38.07	37.58	72.18	74.03	66.29	1.52108e-05	-1.1059	1.13409e-11	-1.94886	6.58643e-05	-1.03652	Molecular Function: hydroxymethylglutaryl-CoA synthase activity (GO:0004421);; Biological Process: isoprenoid biosynthetic process (GO:0008299);;	K01641|0|tcc:TCM_016163|Hydroxymethylglutaryl-CoA synthase / HMG-CoA synthase / 3-hydroxy-3-methylglutaryl coenzyme A synthase; K01641 hydroxymethylglutaryl-CoA synthase [EC:2.3.3.10] (A)	Hydroxymethylglutaryl-coenzyme A synthase C terminal;; Hydroxymethylglutaryl-coenzyme A synthase N terminal;; 3-Oxoacyl-[acyl-carrier-protein (ACP)] synthase III C terminal	Hydroxymethylglutaryl-CoA synthase GN=T26M18.30 OS=Arabidopsis thaliana (Mouse-ear cress) PE=1 SV=2	Hydroxymethylglutaryl-CoA synthase / HMG-CoA synthase / 3-hydroxy-3-methylglutaryl coenzyme A synthase [Theobroma cacao]
c100236.graph_c0	29.89	19.98	23.34	8.04	13.08	9.12	114.87	92.44	84.63	13.73	10.01	11.01	9.99338e-05	-1.25051	1.18248e-11	1.96251	0.000692425	-1.26659	Molecular Function: hydrolase activity (GO:0016787);;	K07766|4.40094e-33|cam:101490505|nudix hydrolase 4-like; K07766 diphosphoinositol-polyphosphate diphosphatase [EC:3.6.1.52] (A)	NUDIX domain	Nudix hydrolase 4 GN=F15H18.18 OS=Arabidopsis thaliana (Mouse-ear cress) PE=1 SV=1	PREDICTED: nudix hydrolase 4-like [Cicer arietinum]
c123705.graph_c0	296.37	232.6	295.79	276.16	248.39	276.34	69.7	77.97	99.8	229.42	190.9	221.78	0.952016	-0.00749895	1.21254e-11	-1.79289	0.0982382	-0.431649	Biological Process: response to cold (GO:0009409);; Biological Process: lignin biosynthetic process (GO:0009809);; Molecular Function: cinnamoyl-CoA reductase activity (GO:0016621);; Molecular Function: dihydrokaempferol 4-reductase activity (GO:0045552);; Molecular Function: coenzyme binding (GO:0050662);; Biological Process: oxidation-reduction process (GO:0055114);;	K09753|0|tcc:TCM_027422|Cinnamoyl coa reductase 1 isoform 1; K09753 cinnamoyl-CoA reductase [EC:1.2.1.44] (A)	NAD dependent epimerase/dehydratase family;; 3-beta hydroxysteroid dehydrogenase/isomerase family;; NADH(P)-binding;; Male sterility protein;; NmrA-like family;; short chain dehydrogenase;; Polysaccharide biosynthesis protein;; KR domain	Cinnamoyl-CoA reductase 1 GN=T24D18.5 OS=Arabidopsis thaliana (Mouse-ear cress) PE=1 SV=1	Cinnamoyl coa reductase 1 isoform 1 [Theobroma cacao]
c147002.graph_c0	1314.67	1313.01	1278.38	667.39	577.3	625.57	294.48	346.23	200.82	474.57	570.32	476.58	0.00296521	-1.02638	1.28699e-11	-2.26928	1.24835e-09	-1.43946	--	--	Senescence regulator;; Aldo/keto reductase family	NADPH-dependent codeinone reductase 1-3 GN=COR1.3 OS=Papaver somniferum (Opium poppy) PE=1 SV=1	hypothetical protein JCGZ_21223 [Jatropha curcas]
c144186.graph_c0	14.24	11.56	14.29	10.16	10.5	9.76	2.13	2.03	2.67	5.97	4.75	6.46	0.212337	-0.386377	1.29166e-11	-2.60139	0.000111558	-1.30337	Biological Process: maltose metabolic process (GO:0000023);; Molecular Function: calcium ion binding (GO:0005509);; Biological Process: pentose-phosphate shunt (GO:0006098);; Cellular Component: chloroplast thylakoid lumen (GO:0009543);; Cellular Component: chloroplast stroma (GO:0009570);; Cellular Component: photosystem II oxygen evolving complex (GO:0009654);; Biological Process: photosynthesi…	--	PsbP	PsbP domain-containing protein 4, chloroplastic (Precursor) GN=PPD4 OS=Arabidopsis thaliana (Mouse-ear cress) PE=1 SV=2	PREDICTED: psbP domain-containing protein 4, chloroplastic [Populus euphratica]
c129673.graph_c0	3.21	1.28	0.88	1.27	1.16	1.29	26.99	16.18	22.26	2.02	1.49	0.49	0.668554	-0.471602	1.29166e-11	3.55933	0.692479	-0.649726	--	--	--	--	--
c135411.graph_c0	3.81	6	5.81	0.98	0.75	1.32	0.5	0.37	0.4	2.41	1.22	0.32	1.85232e-08	-2.32866	1.30374e-11	-3.66926	2.71171e-05	-2.15364	Molecular Function: calcium-transporting ATPase activity (GO:0005388);; Molecular Function: calmodulin binding (GO:0005516);; Molecular Function: ATP binding (GO:0005524);; Cellular Component: integral component of membrane (GO:0016021);; Molecular Function: metal ion binding (GO:0046872);; Biological Process: calcium ion transmembrane transport (GO:0070588);;	K01537|4.65263e-164|pop:POPTR_0001s05790g|hypothetical protein; K01537 Ca2+-transporting ATPase [EC:3.6.3.8] (A)	Cation transporting ATPase, C-terminus	Putative calcium-transporting ATPase 11, plasma membrane-type GN=ACA11 OS=Arabidopsis thaliana (Mouse-ear cress) PE=1 SV=1	hypothetical protein POPTR_0001s05790g [Populus trichocarpa]
c157546.graph_c0	41.89	45.83	50.39	11.3	13.8	12.12	10.81	12.46	10.86	10.46	15.76	13.86	7.40726e-18	-1.86508	1.30413e-11	-2.0767	6.30235e-12	-1.91595	Cellular Component: mitochondrial intermembrane space (GO:0005758);; Biological Process: copper ion transport (GO:0006825);; Molecular Function: copper chaperone activity (GO:0016531);;	K02260|4.29161e-36|csv:101205238|cytochrome c oxidase copper chaperone-like; K02260 cytochrome c oxidase assembly protein subunit 17 (A)	Cytochrome C oxidase copper chaperone (COX17)	Cytochrome c oxidase copper chaperone 1 GN=K7L4.21 OS=Arabidopsis thaliana (Mouse-ear cress) PE=2 SV=1	Cytochrome C oxidase copper chaperone isoform 2, partial [Theobroma cacao]
c93186.graph_c0	130.08	124.78	101.46	19.73	66.66	38.55	23.6	32.68	39.65	28.66	35.66	14.17	4.47385e-06	-1.51401	1.31461e-11	-1.94993	3.2124e-20	-2.49505	--	--	--	--	--
c136971.graph_c0	36.29	28.02	27.75	37.72	46.68	41.96	123.45	114.59	106.15	148.62	137.5	149.58	0.0432369	0.488408	1.31788e-11	1.84904	2.56223e-17	2.05888	Cellular Component: cytoplasm (GO:0005737);; Biological Process: response to stress (GO:0006950);;	K13993|7.31385e-67|cam:101488336|18.5 kDa class I heat shock protein-like; K13993 HSP20 family protein (A)	Hsp20/alpha crystallin family	18.2 kDa class I heat shock protein GN=HSP18.2 OS=Medicago sativa (Alfalfa) PE=2 SV=1	PREDICTED: 18.5 kDa class I heat shock protein-like [Cicer arietinum]
c36814.graph_c0	6.78	7.12	6.26	5.64	9.24	6.36	0.68	0.36	0.55	1.22	0.58	0.09	0.833481	0.0963064	1.32604e-11	-3.71188	1.06662e-10	-3.64669	--	--	--	--	--
c123031.graph_c0	3.48	4.35	3.65	2.59	3.22	2.57	21.75	22.77	17.94	139.54	188.34	131.95	0.428988	-0.426415	1.38277e-11	2.38333	9.7167e-24	5.23081	Biological Process: response to stress (GO:0006950);;	K13993|2.23684e-62|cmo:103490892|small heat shock protein, chloroplastic-like; K13993 HSP20 family protein (A)	Hsp20/alpha crystallin family	Small heat shock protein, chloroplastic (Precursor) GN=HSP23 OS=Oxybasis rubra (Red goosefoot) PE=2 SV=1	PREDICTED: small heat shock protein, chloroplastic-like [Nelumbo nucifera]
c136616.graph_c0	2.41	1.63	1.37	0.06	0.05	0.14	0	0.06	0.06	0	0.14	0	7.11009e-10	-4.37665	1.46769e-11	-5.54643	9.63708e-08	-5.35184	Cellular Component: monolayer-surrounded lipid storage body (GO:0012511);; Cellular Component: integral component of membrane (GO:0016021);;	--	Oleosin	Oleosin 18.2 kDa GN=MATP6-A OS=Gossypium hirsutum (Upland cotton) PE=2 SV=1	OleI [Camellia japonica]
c134277.graph_c0	3.71	3.15	3.94	1.01	1.62	0	0.27	0	0.13	0.19	0.55	0	0.000327185	-1.991	1.48155e-11	-4.79674	7.10118e-06	-4.197	--	--	Protein of unknown function (DUF2823)	--	hypothetical protein A1O5_10946 [Cladophialophora psammophila CBS 110553]
c137005.graph_c0	4.88	12.09	5.36	14.7	8.17	10.05	17.02	25.02	19.33	29.08	16.54	22.45	0.0113256	1.14306	1.4897e-11	2.24137	7.55075e-10	2.40525	Biological Process: metabolic process (GO:0008152);; Molecular Function: racemase and epimerase activity, acting on amino acids and derivatives (GO:0016855);;	--	Asp/Glu/Hydantoin racemase	--	PREDICTED: uncharacterized protein LOC100853647 [Vitis vinifera]
c139521.graph_c0	1.38	1.46	0.9	6.51	6.42	7.39	8.64	7.22	11.48	12.59	7.89	12.71	1.55768e-17	2.59632	1.50777e-11	2.95478	1.76084e-13	3.26819	--	--	Protein of unknown function (DUF630);; Protein of unknown function (DUF632);; Protein of unknown function (DUF632);; Protein of unknown function (DUF632)	--	hypothetical protein PHAVU_009G021600g [Phaseolus vulgaris]
c147456.graph_c0	5.1	6.59	9.01	0.6	0.24	0.69	0.34	0.25	0	1.35	0.53	0.7	8.1285e-09	-3.85979	1.54871e-11	-5.28853	6.32239e-07	-3.17421	--	--	Protein of unknown function (DUF1761)	--	hypothetical protein A1O5_05455 [Cladophialophora psammophila CBS 110553]
c134882.graph_c0	38.18	43.76	41.37	30.7	39.58	36.35	10.1	13.34	8.09	15.44	11.05	13.31	0.691192	-0.128238	1.58537e-11	-1.99326	3.80484e-09	-1.5954	Cellular Component: chloroplast stroma (GO:0009570);; Cellular Component: chloroplast envelope (GO:0009941);; Biological Process: mRNA modification (GO:0016556);; Molecular Function: haloalkane dehalogenase activity (GO:0018786);;	--	Alpha/beta hydrolase family	--	PREDICTED: uncharacterized protein LOC105113285 [Populus euphratica]
c53570.graph_c0	4.32	4.05	5.96	0.73	0.31	0.4	0.33	0.09	0.42	0.88	0.52	0	1.43459e-10	-3.23924	1.61316e-11	-4.124	1.14896e-07	-3.61766	--	--	--	--	--
c125472.graph_c0	1.41	1.72	1.6	2.15	3.63	2.78	11.51	15.82	10.72	6.63	14.48	10.83	0.0646022	0.870869	1.65585e-11	2.94499	0.000940598	2.6671	Cellular Component: chloroplast stroma (GO:0009570);;	--	--	--	Potassium/sodium hyperpolarization-activated cyclic nucleotide-gated channel 1 [Theobroma cacao]
c146762.graph_c1	55.37	41.43	53.18	54.7	47.42	55.38	312.34	213.3	237.88	208.22	152.04	139.64	0.787442	0.108173	1.68541e-11	2.29458	4.70574e-11	1.54054	--	--	--	--	hypothetical protein L484_003456 [Morus notabilis]
c39031.graph_c0	0.89	1.04	1.74	3.11	1.75	2.07	12.45	16.58	17.76	4.7	5.34	1.34	0.270931	0.917075	1.71838e-11	3.65936	0.243728	1.26975	--	--	--	--	--
c149971.graph_c1	47.26	34.33	55.72	12.11	11.69	11.48	8.32	8.97	6.76	6.71	4.5	5.1	6.36525e-08	-1.89759	1.74094e-11	-2.56189	4.13976e-15	-3.25083	--	--	gag-polypeptide of LTR copia-type	--	Zeamatin precursor, putative [Ricinus communis]
c126870.graph_c0	111.71	134.6	168.01	44.88	47.57	45.84	20.93	26.74	36.21	40.57	66.28	55.65	3.3521e-07	-1.55485	1.94624e-11	-2.36367	4.2807e-05	-1.39757	Molecular Function: cysteine synthase activity (GO:0004124);; Molecular Function: copper ion binding (GO:0005507);; Biological Process: glycolytic process (GO:0006096);; Biological Process: cysteine biosynthetic process from serine (GO:0006535);; Biological Process: water transport (GO:0006833);; Biological Process: hyperosmotic response (GO:0006972);; Biological Process: Golgi organization (GO:0…	K13034|0|tcc:TCM_005308|Cysteine synthase C1; K13034 L-3-cyanoalanine synthase/ cysteine synthase [EC:2.5.1.47 4.4.1.9] (A)	Pyridoxal-phosphate dependent enzyme	L-3-cyanoalanine synthase 1, mitochondrial (Precursor) GN=CAS1 OS=Malus domestica (Apple) PE=1 SV=1	Cysteine synthase, chloroplastic/chromoplastic [Gossypium arboreum]
c122025.graph_c0	0.02	0.04	0.06	0.09	0.31	0.17	0.79	0.96	0.9	0.19	0.22	0.31	0.251378	2.24793	2.02397e-11	4.38247	0.0317946	2.5271	--	K03549|0|vvi:100250816|potassium transporter 5; K03549 KUP system potassium uptake protein (A)	K+ potassium transporter	Potassium transporter 5 GN=T9E8.160 OS=Arabidopsis thaliana (Mouse-ear cress) PE=1 SV=1	PREDICTED: potassium transporter 5 [Vitis vinifera]
c108427.graph_c0	106.24	69.32	104.45	17.35	20.22	20.6	15.19	25.8	10.46	7.04	6.42	2.67	6.87017e-11	-2.23536	2.13435e-11	-2.50256	1.98792e-24	-4.4448	--	--	--	--	conserved hypothetical protein [Ricinus communis]
c136855.graph_c0	7.99	5.19	7.46	23.88	11.69	19.46	31.44	36.79	41.89	69.23	108.88	72.65	0.0226755	1.5002	2.1379e-11	2.49445	1.12917e-12	3.49931	--	--	--	--	conserved hypothetical protein [Ricinus communis]
c159348.graph_c0	4.44	5.1	5.91	0.36	1.54	1.38	0	0.53	0.17	0.51	0.99	0	3.29544e-05	-2.25003	2.15283e-11	-4.55901	7.66263e-06	-3.8282	--	--	--	--	--
c128033.graph_c0	19.56	16.9	19.7	10.76	9.72	11.65	3.48	5.07	2.37	6.11	7.95	8.16	0.00346783	-0.75197	2.18376e-11	-2.407	5.78228e-06	-1.4416	--	--	Protein of unknown function, DUF393	Uncharacterized protein At5g50100, mitochondrial (Precursor) GN=At5g50100 OS=Arabidopsis thaliana (Mouse-ear cress) PE=2 SV=1	PREDICTED: uncharacterized protein At5g50100, mitochondrial-like [Fragaria vesca subsp. vesca]
c141451.graph_c0	22.16	27.14	38	7.94	8.17	9.16	1.7	3.25	2.54	6.16	10.75	5.65	5.2069e-05	-1.76278	2.22272e-11	-3.60738	4.00522e-05	-2.01225	Biological Process: transcription, DNA-templated (GO:0006351);;	K14516|3.48745e-53|tcc:TCM_004056|Ethylene response factor 1; K14516 ethylene-responsive transcription factor 1 (A)	AP2 domain	Ethylene-responsive transcription factor 1B GN=K14B15.15 OS=Arabidopsis thaliana (Mouse-ear cress) PE=1 SV=2	ethylene response factor [Actinidia eriantha]
c121173.graph_c0	15.19	13.66	14.52	24.67	36.56	29.26	61.29	44.85	55.24	18.82	21.68	24.29	8.67499e-08	1.08255	2.34729e-11	1.85023	0.182233	0.513959	Molecular Function: DNA binding (GO:0003677);; Molecular Function: sequence-specific DNA binding transcription factor activity (GO:0003700);; Cellular Component: nucleus (GO:0005634);; Biological Process: regulation of transcription, DNA-templated (GO:0006355);; Biological Process: hormone-mediated signaling pathway (GO:0009755);;	--	--	Ethylene-responsive transcription factor ERF003 GN=ERF003 OS=Arabidopsis thaliana (Mouse-ear cress) PE=2 SV=1	hypothetical protein PRUPE_ppa011795mg [Prunus persica]
c137285.graph_c0	22.27	19.88	26.29	10.54	10.03	11.51	5.42	5.99	5.78	7.34	8.86	6.48	2.75783e-07	-1.06158	2.37135e-11	-2.05121	3.94476e-09	-1.65126	Molecular Function: carboxylic ester hydrolase activity (GO:0004091);; Biological Process: embryo development ending in seed dormancy (GO:0009793);;	--	Alpha/beta hydrolase family;; alpha/beta hydrolase fold;; Alpha/beta hydrolase family	Embryogenesis-associated protein EMB8 GN=EMB8 OS=Picea glauca (White spruce) PE=2 SV=1	hypothetical protein L484_015341 [Morus notabilis]
c150266.graph_c0	88.61	79.11	112.49	40.35	52.67	51.62	26.16	30.5	21.65	24.41	30.55	28.05	0.000178162	-0.936598	2.41142e-11	-1.91783	6.89506e-10	-1.77555	Biological Process: cell fate specification (GO:0001708);; Biological Process: epidermal cell differentiation (GO:0009913);;	--	bHLH-MYC and R2R3-MYB transcription factors N-terminal;; Helix-loop-helix DNA-binding domain	Transcription factor GLABRA 3 GN=At5g41315 OS=Arabidopsis thaliana (Mouse-ear cress) PE=1 SV=1	PREDICTED: transcription factor EGL1 [Prunus mume]
c133830.graph_c0	4.99	6.76	6.46	0.16	0.47	0.69	0.5	0.38	0.51	0.37	0.44	0.96	1.8494e-14	-3.8063	2.45568e-11	-3.76377	9.54381e-10	-3.51783	Molecular Function: L-aspartate oxidase activity (GO:0008734);; Molecular Function: electron carrier activity (GO:0009055);; Biological Process: NAD biosynthetic process (GO:0009435);; Cellular Component: chloroplast (GO:0009507);; Biological Process: oxidation-reduction process (GO:0055114);;	K00278|1.28705e-30|fve:101295256|L-aspartate oxidase-like; K00278 L-aspartate oxidase [EC:1.4.3.16] (A)	Fumarate reductase flavoprotein C-term	L-aspartate oxidase, chloroplastic (Precursor) GN=AO OS=Arabidopsis thaliana (Mouse-ear cress) PE=2 SV=1	PREDICTED: L-aspartate oxidase-like [Fragaria vesca subsp. vesca]
c111940.graph_c0	1.08	1.39	1.37	0.22	0.14	0.12	0.1	0	0.05	0.18	0	0.19	2.24657e-07	-2.95578	2.50015e-11	-4.72385	7.94788e-05	-3.50768	--	--	Helix-loop-helix DNA-binding domain	Transcription factor HEC2 GN=F11C1.170 OS=Arabidopsis thaliana (Mouse-ear cress) PE=1 SV=1	hypothetical protein JCGZ_16128 [Jatropha curcas]
c154737.graph_c0	0.2	0.13	0	0.21	0.18	0.15	2.61	2.77	2.12	0.81	0.08	0.25	0.266697	0.710493	2.54739e-11	4.45798	0.540097	1.55559	--	--	--	--	--
c124712.graph_c0	196.8	191.27	244.12	66.57	76.36	73.96	66.95	62.85	64.95	100.26	117.89	95.92	1.19545e-14	-1.51809	2.58522e-11	-1.75685	9.46812e-07	-1.05754	Molecular Function: acetyl-CoA C-acetyltransferase activity (GO:0003985);; Biological Process: metabolic process (GO:0008152);;	K00626|0|tcc:TCM_002426|Acetoacetyl-CoA thiolase 2 isoform 1; K00626 acetyl-CoA C-acetyltransferase [EC:2.3.1.9] (A)	Thiolase, N-terminal domain;; Thiolase, C-terminal domain;; Beta-ketoacyl synthase, N-terminal domain	Acetyl-CoA acetyltransferase, cytosolic 1 GN=MIF21.12 OS=Arabidopsis thaliana (Mouse-ear cress) PE=2 SV=1	Acetoacetyl-CoA thiolase 2 isoform 1 [Theobroma cacao]
c118167.graph_c0	0.47	0.24	0.23	0.49	2.78	0.55	6.46	7.09	9.78	0.41	0.4	0.44	0.25067	2.02284	2.67956e-11	4.58129	1	-0.27536	--	--	--	--	--
c134319.graph_c0	25.16	22.4	33.5	12.4	10.13	11.9	5.87	5.98	5.85	25.01	16.81	23.84	7.72768e-05	-1.18954	2.73739e-11	-2.2529	0.289838	-0.386839	--	--	RbcX protein	--	Chaperonin-like RbcX protein isoform 2 [Theobroma cacao]
c75319.graph_c0	32.01	25.16	24.54	13.17	20.05	17.66	294.16	176.07	247.21	55.12	48.2	47.16	0.00118215	-0.665912	2.84984e-11	3.08294	0.000447704	0.844434	Biological Process: carbohydrate metabolic process (GO:0005975);; Biological Process: cellular metabolic process (GO:0044237);; Molecular Function: UDP-glucuronate 5'-epimerase activity (GO:0050379);; Molecular Function: coenzyme binding (GO:0050662);;	K08679|0|pvu:PHAVU_003G152300g|hypothetical protein; K08679 UDP-glucuronate 4-epimerase [EC:5.1.3.6] (A)	NAD dependent epimerase/dehydratase family;; 3-beta hydroxysteroid dehydrogenase/isomerase family;; RmlD substrate binding domain;; Polysaccharide biosynthesis protein;; Male sterility protein;; short chain dehydrogenase	UDP-glucuronate 4-epimerase 1 GN=F17I23.220 OS=Arabidopsis thaliana (Mouse-ear cress) PE=1 SV=1	hypothetical protein PHAVU_003G152300g [Phaseolus vulgaris]
c152564.graph_c0	2.83	1.48	0.73	2.05	1.88	1.56	55.1	28.59	40.44	1.9	0.55	0.85	0.891803	0.17455	2.87251e-11	4.57752	0.587366	-0.810919	--	--	Late embryogenesis abundant protein	--	PREDICTED: uncharacterized protein LOC103408035 [Malus domestica]
c155002.graph_c1	0.99	1.12	0.85	1.81	3.7	2.83	10.66	9.63	9.86	10.12	6.11	6.52	0.0015381	1.50278	2.87541e-11	3.29198	3.77811e-08	2.76776	--	--	--	--	--
c146479.graph_c0	8.66	6.85	6.13	13.93	15.18	15.81	40.19	44.16	36.79	35.96	35.83	31.86	0.001618	1.08216	2.88357e-11	2.31907	5.30113e-09	1.95626	--	--	--	--	PREDICTED: ubiquitin domain-containing protein 1 [Vitis vinifera]
c144763.graph_c1	39.97	33.96	37.38	20.1	26.79	26.44	16.02	22.21	13.33	15.74	13.3	15.78	0.00443518	-0.547838	2.88357e-11	-1.80011	3.08205e-08	-1.36319	Biological Process: sodium ion transport (GO:0006814);; Biological Process: regulation of pH (GO:0006885);; Molecular Function: sodium:proton antiporter activity (GO:0015385);; Cellular Component: integral component of membrane (GO:0016021);; Biological Process: transmembrane transport (GO:0055085);;	K14724|4.14472e-126|tcc:TCM_026524|Sodium/hydrogen exchanger 1; K14724 solute carrier family 9 (sodium/hydrogen exchanger), member 8 (A)	Sodium/hydrogen exchanger family;; Sodium/hydrogen exchanger family;; Sodium/hydrogen exchanger family	Sodium/hydrogen exchanger 1 GN=NHX1 OS=Arabidopsis thaliana (Mouse-ear cress) PE=1 SV=2	Sodium/hydrogen exchanger 1 [Theobroma cacao]
c38855.graph_c1	6.44	4.22	3.06	22.95	29.49	28.91	23.9	20.78	27	18.88	15.52	18.88	1.49242e-24	2.5938	2.88357e-11	2.33389	1.05471e-07	1.84043	Molecular Function: protein serine/threonine kinase activity (GO:0004674);; Molecular Function: ATP binding (GO:0005524);; Biological Process: protein phosphorylation (GO:0006468);;	K07760|0|pxb:103930256|cell division control protein 2 homolog C; K07760 cyclin-dependent kinase [EC:2.7.11.22] (A)	Protein kinase domain;; Protein tyrosine kinase	Cell division control protein 2 homolog C GN=CDC2C OS=Antirrhinum majus (Garden snapdragon) PE=2 SV=1	PREDICTED: cell division control protein 2 homolog C [Sesamum indicum]
c130301.graph_c0	41.9	47.25	48.91	6.42	6.57	6.65	18.41	16.36	5.34	1.38	1.14	1.16	1.32526e-46	-2.78334	3.016e-11	-1.84527	1.17408e-67	-5.31463	Molecular Function: sarcosine oxidase activity (GO:0008115);; Biological Process: tetrahydrofolate metabolic process (GO:0046653);; Biological Process: oxidation-reduction process (GO:0055114);;	K00306|0|pxb:103944584|probable sarcosine oxidase; K00306 sarcosine oxidase / L-pipecolate oxidase [EC:1.5.3.1 1.5.3.7] (A)	FAD dependent oxidoreductase;; NAD(P)-binding Rossmann-like domain;; Thi4 family;; Glucose inhibited division protein A	Probable sarcosine oxidase GN=At2g24580 OS=Arabidopsis thaliana (Mouse-ear cress) PE=2 SV=1	PREDICTED: probable sarcosine oxidase [Pyrus x bretschneideri]
c109476.graph_c0	38.25	88.17	49.78	0.67	0.59	0.45	0.34	0.67	0.22	0.04	0	0	3.25221e-10	-6.63717	3.04479e-11	-7.2267	2.29029e-18	-12.2076	Molecular Function: lyase activity (GO:0016829);; Molecular Function: metal ion binding (GO:0046872);;	K17982|0|pop:POPTR_0004s03810g|POPTRDRAFT_857018; hypothetical protein; K17982 geranyllinalool synthase [EC:4.2.3.144] (A)	Terpene synthase family, metal binding domain;; Terpene synthase, N-terminal domain	S-linalool synthase GN=LIS OS=Clarkia breweri (Fairy fans) PE=2 SV=1	terpene synthase [Populus trichocarpa]
c151401.graph_c0	67.5	97.16	90.56	23.04	22.92	24.54	23.02	22.31	25.47	27.34	21.53	28.44	7.89274e-11	-2.15305	3.11963e-11	-2.2472	1.3268e-10	-2.1366	Biological Process: regulation of flower development (GO:0009909);; Biological Process: vernalization response (GO:0010048);; Biological Process: histone methylation (GO:0016571);;	--	Fibronectin type III domain;; Protein of unknown function (DUF1423)	VIN3-like protein 1 GN=MXP5.1 OS=Arabidopsis thaliana (Mouse-ear cress) PE=1 SV=1	PREDICTED: VIN3-like protein 1 isoform X1 [Prunus mume]
c133083.graph_c0	1.83	2.16	2.05	0.09	0.75	0.48	0.08	0	0.16	0.32	0.5	0.11	9.11012e-05	-2.21854	3.21187e-11	-4.67833	0.000750297	-2.91133	--	--	--	--	hypothetical protein glysoja_045313 [Glycine soja]
c138855.graph_c0	45.62	30.1	21.58	196.92	189.17	216.67	140.56	129.16	179.99	178.08	185.88	221.9	1.76447e-53	2.66723	3.31996e-11	2.15709	5.57395e-15	2.42096	Cellular Component: nucleosome (GO:0000786);; Molecular Function: DNA binding (GO:0003677);; Cellular Component: nucleus (GO:0005634);; Biological Process: nucleosome assembly (GO:0006334);; Biological Process: cell proliferation (GO:0008283);; Cellular Component: plastid (GO:0009536);; Molecular Function: protein heterodimerization activity (GO:0046982);;	K11253|1.71781e-92|crb:CARUB_v10021660mg|hypothetical protein; K11253 histone H3 (A)	Core histone H2A/H2B/H3/H4	Histone H3.2 OS=Triticum aestivum (Wheat) PE=1 SV=2	hypothetical protein CARUB_v10021660mg, partial [Capsella rubella]
c117122.graph_c0	80.73	72.04	96.76	20.48	23.32	22.29	22.68	32.72	19.64	4.64	6.07	5.43	4.59569e-17	-1.88866	3.37855e-11	-1.79782	7.47038e-45	-4.06887	Cellular Component: plasma membrane (GO:0005886);;	--	Late embryogenesis abundant protein	--	PREDICTED: uncharacterized protein LOC101306460 [Fragaria vesca subsp. vesca]
c146099.graph_c0	2.09	2.08	1.52	8.79	20.24	13.15	16.9	25.01	14.62	16.67	6.05	3.86	5.53231e-06	2.89852	3.47404e-11	3.25116	0.124964	2.06469	--	--	--	--	--
c134450.graph_c0	0.25	0.38	0.19	0.27	0.06	0.29	4.6	4.63	3.9	2.17	0.44	0.35	0.255306	-0.403356	3.49013e-11	3.91667	0.485629	1.59803	--	--	--	--	--
c150780.graph_c2	26.03	23.34	30.58	3.98	5.86	4.31	9.6	9.32	4.69	7.17	7.94	6.7	1.82972e-26	-2.47698	3.56232e-11	-1.82115	2.42353e-14	-1.905	Molecular Function: alternative oxidase activity (GO:0009916);; Cellular Component: integral component of membrane (GO:0016021);; Biological Process: electron transport chain (GO:0022900);; Molecular Function: metal ion binding (GO:0046872);; Cellular Component: respiratory chain (GO:0070469);;	K17893|7.65267e-163|pop:POPTR_0015s02150g|POPTRDRAFT_732929; hypothetical protein; K17893 ubiquinol oxidase [EC:1.10.3.11] (A)	Alternative oxidase	Ubiquinol oxidase 1a, mitochondrial (Precursor) GN=MCB17.11 OS=Arabidopsis thaliana (Mouse-ear cress) PE=1 SV=2	PREDICTED: ubiquinol oxidase 2, mitochondrial-like [Nelumbo nucifera]
c38780.graph_c0	4.41	6.15	0.7	25.21	22.18	27.36	41.07	28.23	30.55	7.24	5.97	8.2	1.77679e-12	2.76845	3.58504e-11	3.08898	0.708881	0.440294	Molecular Function: hydrolase activity, hydrolyzing O-glycosyl compounds (GO:0004553);; Cellular Component: cell wall (GO:0005618);; Biological Process: cellular glucan metabolic process (GO:0006073);; Biological Process: regulation of meristem growth (GO:0010075);; Molecular Function: xyloglucan:xyloglucosyl transferase activity (GO:0016762);; Cellular Component: apoplast (GO:0048046);;	K08235|1.57586e-23|gmx:100801567|xyloglucan endotransglucosylase/hydrolase protein 9-like; K08235 xyloglucan:xyloglucosyl transferase [EC:2.4.1.207] (A)	--	Xyloglucan endotransglucosylase/hydrolase protein 9 (Precursor) GN=F4C21.14 OS=Arabidopsis thaliana (Mouse-ear cress) PE=2 SV=2	unknown [Glycine max]
c66717.graph_c0	42.88	35.95	39.72	24.05	32.43	28.06	10.43	15.24	10.57	22.4	22.61	19.07	0.0179829	-0.465119	3.62229e-11	-1.7705	0.00019635	-0.931983	Biological Process: nuclear-transcribed mRNA catabolic process (GO:0000956);; Biological Process: response to high light intensity (GO:0009644);; Molecular Function: amino acid binding (GO:0016597);; Biological Process: response to hydrogen peroxide (GO:0042542);;	--	ACT domain;; ACT domain	ACT domain-containing protein ACR10 {ECO:0000305} OS=Arabidopsis thaliana (Mouse-ear cress) PE=2 SV=1	PREDICTED: uncharacterized protein LOC103339815 [Prunus mume]
c136635.graph_c0	14.37	10.89	19	2.34	5.43	4.65	1.81	3.67	1.08	4.12	7.83	5.63	1.74619e-05	-1.80086	3.66472e-11	-2.91501	9.98731e-05	-1.58774	Molecular Function: stearoyl-CoA 9-desaturase activity (GO:0004768);; Biological Process: fatty acid biosynthetic process (GO:0006633);; Cellular Component: integral component of membrane (GO:0016021);; Biological Process: oxidation-reduction process (GO:0055114);;	K00507|0|pvu:PHAVU_010G156200g|hypothetical protein; K00507 stearoyl-CoA desaturase (delta-9 desaturase) [EC:1.14.19.1] (A)	Fatty acid desaturase	Palmitoyl-monogalactosyldiacylglycerol delta-7 desaturase, chloroplastic (Precursor) GN=ADS3 OS=Arabidopsis thaliana (Mouse-ear cress) PE=2 SV=2	Palmitoyl-monogalactosyldiacylglycerol delta-7 desaturase, chloroplastic [Glycine soja]
c57958.graph_c0	1.22	0.61	0.45	0.16	0.14	0.18	12.56	9.56	11.64	0	0	0	0.271993	-2.24793	3.77536e-11	3.84191	0.0309744	#NAME?	--	--	--	--	--
c155157.graph_c0	2.04	2.43	2.13	0.7	0.37	0.63	0.24	0.13	0.04	0.1	0	0.05	4.71389e-05	-1.88446	3.77536e-11	-4.04508	2.15419e-11	-5.61721	Molecular Function: peroxidase activity (GO:0004601);; Biological Process: response to oxidative stress (GO:0006979);; Molecular Function: heme binding (GO:0020037);; Molecular Function: metal ion binding (GO:0046872);; Biological Process: oxidation-reduction process (GO:0055114);;	K00430|4.28325e-179|vvi:100252708|lignin-forming anionic peroxidase; K00430 peroxidase [EC:1.11.1.7] (A)	Peroxidase	Lignin-forming anionic peroxidase (Precursor) OS=Nicotiana sylvestris (Wood tobacco) PE=2 SV=1	PREDICTED: lignin-forming anionic peroxidase [Vitis vinifera]
c108645.graph_c0	16.26	22.69	18.35	4.54	4.75	3.58	4.37	1.83	1.28	1.94	1.95	2.51	6.78991e-10	-2.11587	3.92799e-11	-2.99442	9.99013e-16	-3.38593	--	--	--	--	PREDICTED: endoglucanase 6 [Prunus mume]
c156597.graph_c0	12.91	9.07	10.23	25.15	9.57	24.15	76.27	42.05	58.74	17.36	7.03	7.8	0.387943	0.903165	3.92799e-11	2.41986	0.75029	-0.316569	--	--	TIR domain;; TIR domain	TMV resistance protein N GN=N OS=Nicotiana glutinosa (Tobacco) PE=1 SV=1	PREDICTED: TMV resistance protein N-like [Prunus mume]
c144677.graph_c0	3.27	1.35	1.97	7.56	6.24	6.72	15.39	22.11	17.17	14.59	14.7	5.67	0.00022409	1.68449	3.9878e-11	3.08731	0.00312992	2.31667	--	--	--	--	--
c144360.graph_c0	3.01	2.58	1.61	22.16	21.3	24.44	14.02	13.61	14.52	12.18	12.44	14.19	2.40562e-37	3.27822	4.23801e-11	2.50277	1.66768e-11	2.36227	Molecular Function: ubiquitin-protein transferase activity (GO:0004842);; Cellular Component: nucleus (GO:0005634);; Cellular Component: cytoplasm (GO:0005737);; Biological Process: ubiquitin-dependent protein catabolic process (GO:0006511);; Biological Process: cell proliferation (GO:0008283);; Biological Process: protein ubiquitination (GO:0016567);;	K06688|9.2315e-102|rcu:RCOM_1578930|ubiquitin-conjugating enzyme E2 C, putative (EC:6.3.2.19); K06688 ubiquitin-conjugating enzyme E2 C [EC:6.3.2.19] (A)	Ubiquitin-conjugating enzyme	Ubiquitin-conjugating enzyme E2 19 GN=UBC19 OS=Arabidopsis thaliana (Mouse-ear cress) PE=1 SV=1	ubiquitin-conjugating enzyme E2 C, putative [Ricinus communis]
c154708.graph_c0	0.38	0.43	0.16	3.24	4.8	4.47	4.18	3.04	3.49	4.27	2.54	3.15	4.52235e-21	3.62645	4.51205e-11	3.25252	2.65537e-11	3.13295	--	--	Targeting protein for Xklp2 (TPX2)	--	PREDICTED: probable GPI-anchored adhesin-like protein PGA55 [Malus domestica]
c129251.graph_c0	1.53	1.55	1.07	9.19	10.69	11.14	8.13	6.56	8.45	6	6.04	7.26	1.39459e-29	2.92832	4.65782e-11	2.42577	2.81619e-10	2.19296	--	--	--	--	hypothetical protein L484_012137 [Morus notabilis]
c152037.graph_c0	4.25	3.87	2.8	11.22	11.63	13.06	16.05	12	16.67	8.48	6.83	10.34	1.62571e-15	1.70787	4.73607e-11	1.94714	0.00207671	1.16274	--	--	Ankyrin repeats (3 copies);; Ankyrin repeats (many copies);; Ankyrin repeats (many copies);; Ankyrin repeat;; Ankyrin repeat	Ankyrin repeat-containing protein At5g02620 GN=At5g02620 OS=Arabidopsis thaliana (Mouse-ear cress) PE=1 SV=1	hypothetical protein PRUPE_ppa002307mg [Prunus persica]
c149930.graph_c0	0.43	0.13	0	0.76	0.42	0.85	3.01	3.17	5.2	1.08	0.77	1.46	0.166284	1.85798	4.74602e-11	4.08093	0.000272681	3.08864	--	--	--	Probable glutamyl endopeptidase, chloroplastic (Precursor) GN=GEP OS=Arabidopsis thaliana (Mouse-ear cress) PE=2 SV=2	glutamyl endopeptidase, putative [Medicago truncatula]
c112344.graph_c0	34.32	37.79	48.92	6.42	9.08	6.76	5.68	4.48	8.86	5.38	2.49	5.87	6.15424e-14	-2.41606	4.8665e-11	-2.72138	1.51651e-19	-3.54841	Molecular Function: transporter activity (GO:0005215);; Molecular Function: copper ion binding (GO:0005507);; Cellular Component: cell wall (GO:0005618);; Cellular Component: nucleolus (GO:0005730);; Cellular Component: mitochondrial inner membrane (GO:0005743);; Cellular Component: vacuole (GO:0005773);; Cellular Component: plasma membrane (GO:0005886);; Cellular Component: chloroplast envelope …	K05863|1.23097e-93|cmo:103487876|ADP,ATP carrier protein 1, mitochondrial; K05863 solute carrier family 25 (mitochondrial adenine nucleotide translocator), member 4/5/6/31 (A)	Mitochondrial carrier protein	ADP,ATP carrier protein, mitochondrial (Precursor) GN=ANT OS=Solanum tuberosum (Potato) PE=2 SV=1	PREDICTED: ADP,ATP carrier protein 1, mitochondrial, partial [Cucumis melo]
c139433.graph_c0	2.71	2.12	2.24	0.46	0.73	1.36	0.07	0.3	0	0.91	0.09	1.03	0.0041312	-1.47335	5.14214e-11	-4.33051	0.00699089	-1.99686	--	--	--	--	--
c112979.graph_c0	62	77.73	76.57	15.87	22.94	20.84	29.37	24.05	10.97	7.02	7.66	4.68	4.33662e-20	-1.84128	5.38734e-11	-1.7882	2.42362e-47	-3.51032	Biological Process: transcription, DNA-templated (GO:0006351);;	--	--	Ethylene-responsive transcription factor ERF114 GN=ERF114 OS=Arabidopsis thaliana (Mouse-ear cress) PE=2 SV=1	Integrase-type DNA-binding superfamily protein, putative [Theobroma cacao]
c39285.graph_c0	7.69	7.66	5	13.6	15.51	13.21	35	32.27	47.81	15.17	10.26	11.32	5.3058e-07	1.0888	5.5554e-11	2.44709	0.0125734	0.799381	--	--	Armadillo/beta-catenin-like repeat;; U-box domain	U-box domain-containing protein 40 GN=PUB40 OS=Arabidopsis thaliana (Mouse-ear cress) PE=2 SV=2	PREDICTED: U-box domain-containing protein 40 [Prunus mume]
c39298.graph_c0	4.07	4.35	3.43	4.47	7.08	7.68	0.29	0.2	0.19	0.65	0.37	0.67	0.138706	0.712258	5.92649e-11	-4.16884	2.02446e-05	-3.06976	--	--	--	--	--
c152292.graph_c0	186.81	211.12	219.65	66.81	114.28	94.65	65.02	71.16	63.22	97.71	47.14	53.98	1.19881e-11	-1.16934	6.3708e-11	-1.71376	9.73501e-16	-1.88672	Molecular Function: protein kinase activity (GO:0004672);; Biological Process: phosphorylation (GO:0016310);;	K04733|2.41752e-46|gmx:100305430|receptor-like protein kinase; K04733 interleukin-1 receptor-associated kinase 4 [EC:2.7.11.1] (A)	--	Probable LRR receptor-like serine/threonine-protein kinase At1g07650 (Precursor) GN=At1g07650 OS=Arabidopsis thaliana (Mouse-ear cress) PE=1 SV=1	PREDICTED: probable leucine-rich repeat receptor-like serine/threonine-protein kinase At3g14840 [Nelumbo nucifera]
c148795.graph_c1	6.72	3.96	3.76	2.74	4.32	3.55	64.22	69.36	37.76	35.55	66.27	45.47	0.461982	-0.410853	6.44283e-11	3.51754	4.20654e-06	3.36399	Biological Process: metabolic process (GO:0008152);; Molecular Function: o-succinylbenzoate-CoA ligase activity (GO:0008756);;	--	AMP-binding enzyme;; AMP-binding enzyme C-terminal domain;; Strictosidine synthase;; SMP-30/Gluconolaconase/LRE-like region;; NHL repeat	Probable acyl-activating enzyme 2 GN=T17A5.12 OS=Arabidopsis thaliana (Mouse-ear cress) PE=2 SV=1	hypothetical protein JCGZ_22373 [Jatropha curcas]
c155847.graph_c0	5.03	5.38	4.34	4.62	4.79	4.95	80.84	44.85	58.8	7.51	4.42	6.35	0.646021	0.222334	6.57997e-11	3.70336	0.336332	0.468264	--	--	Protein of unknown function, DUF607	Calcium uniporter protein 6, mitochondrial (Precursor) OS=Arabidopsis thaliana (Mouse-ear cress) PE=2 SV=1	Coiled-coil domain-containing protein 109A isoform 1 [Theobroma cacao]
c135478.graph_c0	4.06	5.22	6.6	1.41	0.25	0.56	0.31	0.49	0	1.13	0	0.69	6.00007e-07	-2.68982	6.65986e-11	-4.31064	4.28124e-06	-3.84876	--	--	Protein of unknown function (DUF2823)	--	glucose-repressible protein [Capronia epimyces CBS 606.96]
c148847.graph_c0	10.46	10.35	7.63	1.71	2.35	2.15	2.81	2.17	1.52	2.01	2.5	1.81	1.33015e-14	-1.9113	6.86529e-11	-2.18251	2.70413e-10	-1.92206	--	--	PPR repeat family;; PPR repeat;; PPR repeat;; Pentatricopeptide repeat domain;; CBS domain	Putative pentatricopeptide repeat-containing protein At5g65820 GN=At5g65820 OS=Arabidopsis thaliana (Mouse-ear cress) PE=3 SV=1	PREDICTED: putative pentatricopeptide repeat-containing protein At5g65820 [Vitis vinifera]
c144793.graph_c0	30.76	33.44	31.42	12.4	13.24	15.21	7.87	8.58	12.01	18.24	12.69	16.18	1.49853e-10	-1.21691	6.99454e-11	-1.88236	3.43538e-05	-1.11588	Cellular Component: membrane (GO:0016020);;	--	EamA-like transporter family	WAT1-related protein At2g39510 GN=At2g39510 OS=Arabidopsis thaliana (Mouse-ear cress) PE=2 SV=1	PREDICTED: WAT1-related protein At2g39510-like isoform X1 [Prunus mume]
c125016.graph_c0	10.88	9.93	9.49	5.3	3.29	5.08	0.45	2.2	1.19	5.66	4.08	4.54	0.00108079	-1.10222	7.17436e-11	-3.05134	0.00344002	-1.22605	--	--	--	--	--
c151565.graph_c0	21.62	23.4	22.82	24.23	31.35	31.71	8.37	8.06	6.41	9.74	6.48	9.27	0.124755	0.300077	7.24275e-11	-1.7685	1.37066e-08	-1.39024	--	--	Plus-3 domain	--	PREDICTED: uncharacterized protein LOC100244302 isoform X2 [Vitis vinifera]
c68975.graph_c0	16.9	19.81	16.99	3.48	3.05	3.91	0.48	5.27	2.75	1.13	2.22	2.51	3.55618e-13	-2.33075	7.32207e-11	-2.73213	1.43419e-17	-3.33044	Cellular Component: plasma membrane (GO:0005886);;	--	--	Uncharacterized protein At5g65660 GN=At5g65660 OS=Arabidopsis thaliana (Mouse-ear cress) PE=2 SV=1	hypothetical protein F383_19007 [Gossypium arboreum]
c72654.graph_c0	89.72	80.27	87.95	32.86	79.4	52.34	324.23	243.39	290.04	1024.11	920.07	863.55	0.0693951	-0.641342	7.45676e-11	1.67876	3.25462e-51	3.23449	Molecular Function: ATP binding (GO:0005524);; Biological Process: response to stress (GO:0006950);;	K03283|1.59259e-145|osa:4351208|Os11g0703900; K03283 heat shock 70kDa protein 1/8 (A)	Hsp70 protein;; NAD-specific glutamate dehydrogenase	Probable mediator of RNA polymerase II transcription subunit 37c GN=At3g12580 OS=Arabidopsis thaliana (Mouse-ear cress) PE=1 SV=1	70 kDa heat shock protein [Sandersonia aurantiaca]
c157356.graph_c0	29.83	32.77	32.02	17.95	22.37	21.43	11.01	11.78	6.41	9.93	10.4	10.84	0.00153656	-0.593374	7.7602e-11	-1.75718	1.5736e-11	-1.63232	Cellular Component: nuclear ubiquitin ligase complex (GO:0000152);; Molecular Function: ubiquitin-protein transferase activity (GO:0004842);; Molecular Function: protein binding (GO:0005515);; Biological Process: DNA repair (GO:0006281);; Molecular Function: zinc ion binding (GO:0008270);; Biological Process: shade avoidance (GO:0009641);; Biological Process: skotomorphogenesis (GO:0009647);; Bio…	K10143|0|cit:102611930|E3 ubiquitin-protein ligase COP1-like; K10143 E3 ubiquitin-protein ligase RFWD2 [EC:6.3.2.19] (A)	WD domain, G-beta repeat;; Zinc finger, C3HC4 type (RING finger);; Zinc finger, C3HC4 type (RING finger);; Ring finger domain	E3 ubiquitin-protein ligase COP1 GN=COP1 OS=Arabidopsis thaliana (Mouse-ear cress) PE=1 SV=2	E3 ubiquitin ligase [Carya cathayensis]
c153750.graph_c0	52.2	32.45	31.07	101.61	147.11	126.64	129.07	179.35	192.48	353.09	360.23	321.66	1.91286e-16	1.71972	8.06083e-11	2.05869	8.21317e-47	3.13829	Molecular Function: 1,4-alpha-glucan branching enzyme activity (GO:0003844);; Molecular Function: hydrolase activity, hydrolyzing O-glycosyl compounds (GO:0004553);; Biological Process: glycogen biosynthetic process (GO:0005978);; Molecular Function: cation binding (GO:0043169);;	K00700|0|tcc:TCM_034384|Starch branching enzyme 2.2 isoform 1; K00700 1,4-alpha-glucan branching enzyme [EC:2.4.1.18] (A)	Alpha amylase, C-terminal all-beta domain;; Carbohydrate-binding module 48 (Isoamylase N-terminal domain);; Alpha amylase, catalytic domain	1,4-alpha-glucan-branching enzyme 1, chloroplastic/amyloplastic (Precursor; Fragment) GN=SBEII OS=Pisum sativum (Garden pea) PE=1 SV=1	Starch branching enzyme 2.2 isoform 1 [Theobroma cacao]
c150557.graph_c1	33.97	39.06	30.42	19.24	25.64	27.14	7.67	8.76	12.03	21.8	35.16	39.32	0.0198796	-0.503803	8.14354e-11	-1.91753	0.760604	-0.161999	Molecular Function: calcium ion binding (GO:0005509);; Cellular Component: mitochondrion (GO:0005739);; Molecular Function: 2-alkenal reductase [NAD(P)] activity (GO:0032440);; Biological Process: oxidation-reduction process (GO:0055114);;	K13448|5.55857e-95|pop:POPTR_0009s10530g|POPTRDRAFT_767565; calmodulin-related family protein; K13448 calcium-binding protein CML (A)	EF hand;; EF hand;; EF-hand domain pair;; EF-hand domain;; EF-hand domain pair;; Secreted protein acidic and rich in cysteine Ca binding region;; Cytoskeletal-regulatory complex EF hand	Calmodulin-like protein 1 GN=CML1 OS=Arabidopsis thaliana (Mouse-ear cress) PE=2 SV=1	calmodulin-related family protein [Populus trichocarpa]
c139324.graph_c0	35.88	32.15	30.48	33.18	48.51	41.4	98.03	117.72	114.66	135.01	161.85	141.1	0.0972181	0.341115	9.03944e-11	1.68765	2.31018e-16	2.07149	--	--	Protein of unknown function, DUF538	--	hypothetical protein L484_005575 [Morus notabilis]
c137690.graph_c0	5.62	3.35	6.88	0.41	0.5	0.48	0.57	0.57	0.74	0.95	0.38	0	2.43921e-12	-3.72897	9.12191e-11	-3.42367	2.72126e-11	-3.81771	--	--	--	--	--
c136263.graph_c0	10.13	10.88	11.37	9.28	9.83	10.31	1.64	2.6	1.7	3.13	2.53	3.54	0.777727	-0.109752	9.2123e-11	-2.50711	2.95389e-08	-1.88516	Biological Process: biosynthetic process (GO:0009058);; Molecular Function: transferase activity, transferring alkyl or aryl (other than methyl) groups (GO:0016765);;	K02291|0|tcc:TCM_001945|Phytoene synthase; K02291 phytoene synthase [EC:2.5.1.32] (A)	Squalene/phytoene synthase	Phytoene synthase, chloroplastic (Precursor) GN=PSY OS=Daucus carota (Wild carrot) PE=2 SV=1	phytoene synthase protein [Fragaria x ananassa]
c147681.graph_c0	4.35	2.34	1.81	60.53	50.31	60.77	35.38	39.91	22.79	1.42	7.14	9.22	1.5511e-25	4.46727	9.28981e-11	3.54175	1	0.191822	--	--	--	--	--
c99915.graph_c0	2.15	1.15	0.98	0.52	2.54	3.25	22.02	13.8	14.71	19.35	32.76	14.18	0.246378	0.560029	9.38629e-11	3.50902	0.000293029	3.51526	--	--	--	--	--
c113659.graph_c0	2.72	1.9	2.41	1.29	5.53	1.97	0.26	0.07	0.07	0	2.85	0.17	0.737392	0.316898	9.5347e-11	-4.18911	0.314616	-1.30535	--	--	--	--	--
c141535.graph_c0	4.03	4.3	2.85	24.27	28.29	29.52	14.19	15.16	20.11	23.03	18.3	21.44	5.69435e-45	2.89994	9.63549e-11	2.08842	1.44963e-17	2.42985	--	K09273|1.48171e-159|vvi:100243346|high mobility group B protein 6; K09273 upstream-binding transcription factor (A)	HMG (high mobility group) box;; HMG-box domain;; CHDNT (NUC034) domain	High mobility group B protein 6 OS=Arabidopsis thaliana (Mouse-ear cress) PE=2 SV=1	PREDICTED: high mobility group B protein 6 [Vitis vinifera]
c122218.graph_c0	18.5	18.05	19.7	16.17	32.87	24.81	54.35	73.56	56.12	76.88	60.26	60.14	0.250784	0.399523	9.9759e-11	1.70866	2.38766e-15	1.82908	Biological Process: membrane fusion (GO:0006944);; Biological Process: response to chitin (GO:0010200);; Biological Process: Golgi vesicle transport (GO:0048193);;	--	Sel1 repeat	F-box protein At1g70590 GN=At1g70590 OS=Arabidopsis thaliana (Mouse-ear cress) PE=2 SV=1	PREDICTED: F-box protein At1g70590-like isoform X1 [Populus euphratica]
c137298.graph_c0	3.07	1.93	2.21	0.42	1.31	0.58	0.25	0.27	0.13	0.67	0.23	0.28	0.000743023	-1.63624	1.02267e-10	-3.51762	3.89287e-07	-2.71745	Molecular Function: iron ion binding (GO:0005506);; Molecular Function: electron carrier activity (GO:0009055);; Molecular Function: alkane 1-monooxygenase activity (GO:0018685);; Molecular Function: heme binding (GO:0020037);; Biological Process: oxidation-reduction process (GO:0055114);; Molecular Function: aromatase activity (GO:0070330);;	--	Cytochrome P450	Cytochrome P450 94C1 GN=CYP94C1 OS=Arabidopsis thaliana (Mouse-ear cress) PE=2 SV=1	Cytochrome P450 94A1 [Theobroma cacao]
c133050.graph_c0	2.8	2	1.13	16.39	19	21.81	11.12	10.63	12.09	11.99	10.11	10.66	1.47294e-38	3.29428	1.04268e-10	2.45892	3.91859e-12	2.39851	Molecular Function: catechol oxidase activity (GO:0004097);; Molecular Function: SNAP receptor activity (GO:0005484);; Biological Process: intracellular protein transport (GO:0006886);; Cellular Component: membrane (GO:0016020);; Biological Process: vesicle-mediated transport (GO:0016192);; Molecular Function: metal ion binding (GO:0046872);; Biological Process: oxidation-reduction process (GO:00…	K08486|9.35898e-146|vvi:100262324|syntaxin-112-like; K08486 syntaxin 1B/2/3 (A)	SNARE domain;; Syntaxin	Syntaxin-112 GN=SYP112 OS=Arabidopsis thaliana (Mouse-ear cress) PE=2 SV=2	PREDICTED: syntaxin-112-like [Vitis vinifera]
c140215.graph_c0	4.34	6.27	4.81	0.72	2.03	1.75	0.77	0.38	0.52	2.64	2.74	1.26	5.32174e-06	-1.79028	1.04269e-10	-3.26242	0.0060513	-1.2865	Molecular Function: phosphoprotein phosphatase activity (GO:0004721);;	K14497|7.01314e-108|pvu:PHAVU_002G163900g|hypothetical protein; K14497 protein phosphatase 2C [EC:3.1.3.16] (A)	Protein phosphatase 2C	Probable protein phosphatase 2C 8 GN=OSJNBa0049H05.30 OS=Oryza sativa subsp. japonica (Rice) PE=2 SV=1	hypothetical protein JCGZ_25989 [Jatropha curcas]
c145694.graph_c2	65.78	64.99	62.6	59.85	78.84	76.93	42.84	26.24	27.09	26.37	20.52	20.8	0.215739	0.253543	1.0671e-10	-1.71877	2.56732e-18	-2.08648	Cellular Component: intracellular (GO:0005622);; Molecular Function: zinc ion binding (GO:0008270);;	--	B-box zinc finger	Putative zinc finger protein At1g68190 GN=At1g68190 OS=Arabidopsis thaliana (Mouse-ear cress) PE=2 SV=1	PREDICTED: zinc finger protein CONSTANS-LIKE 2-like [Pyrus x bretschneideri]
c132226.graph_c0	2.73	1.99	2.33	0.57	0.9	0.52	0.09	0.19	0.09	0.7	0.11	0.24	0.000976817	-1.79054	1.06808e-10	-4.34461	0.000387965	-3.0358	--	--	--	--	--
c139290.graph_c0	62.55	61.28	71.03	15.08	17.76	19.8	25.78	19.4	18.61	18.47	23	22.9	4.39874e-30	-1.86688	1.07116e-10	-1.66767	1.39217e-13	-1.6193	Molecular Function: ATP binding (GO:0005524);; Biological Process: protein folding (GO:0006457);; Molecular Function: unfolded protein binding (GO:0051082);;	K04043|0|vvi:100248447|heat shock 70 kDa protein, mitochondrial-like; K04043 molecular chaperone DnaK (A)	Hsp70 protein;; FGGY family of carbohydrate kinases, C-terminal domain	Heat shock 70 kDa protein, mitochondrial (Precursor) OS=Phaseolus vulgaris (Kidney bean) PE=1 SV=1	PREDICTED: heat shock 70 kDa protein, mitochondrial-like [Vitis vinifera]
c63260.graph_c0	0.55	0	0	0	0	0.21	6.12	3.62	4.82	0.29	0.55	0	0.272866	-1.38904	1.19688e-10	4.67997	1	0.103036	--	--	--	--	--
c58396.graph_c0	6.91	5.93	5.72	8.26	8.1	9.47	22.64	19.38	25.76	14.18	10.09	10.38	0.0635558	0.506976	1.20751e-10	1.81478	0.00561116	0.855017	Molecular Function: calmodulin-dependent protein kinase activity (GO:0004683);; Molecular Function: protein tyrosine kinase activity (GO:0004713);; Molecular Function: ATP binding (GO:0005524);; Biological Process: protein phosphorylation (GO:0006468);;	--	Protein tyrosine kinase;; Protein kinase domain	Probable serine/threonine-protein kinase At1g18390 (Precursor) GN=At1g18390 OS=Arabidopsis thaliana (Mouse-ear cress) PE=2 SV=2	PREDICTED: probable serine/threonine-protein kinase At1g18390 [Prunus mume]
c148696.graph_c0	1.56	1.13	1.05	2.93	2.42	3.62	8.78	8.31	6.29	5.59	5.31	3.31	0.00132731	1.27934	1.20852e-10	2.57521	1.7038e-05	1.90879	--	--	PB1 domain	--	PREDICTED: uncharacterized protein LOC102623080 isoform X1 [Citrus sinensis]
c150765.graph_c0	4.14	3.35	2.12	6.09	8.86	8.4	13.47	10.93	14.58	5.42	6.31	7	3.65891e-07	1.34201	1.2435e-10	2.03863	0.00787472	0.984242	--	--	Protein of unknown function (DUF1336)	--	PREDICTED: uncharacterized protein LOC103330051 [Prunus mume]
c121795.graph_c0	65.54	87.41	47.79	58.32	124.31	101.32	259.41	321.38	214.62	320.19	190.24	188.02	0.281804	0.505838	1.26353e-10	1.92542	1.02148e-06	1.73435	--	--	--	--	--
c158426.graph_c0	11.55	14.61	13.15	5.74	4.57	5.01	0.47	2.24	0.23	3.35	0.41	0.9	0.00491566	-1.30843	1.29087e-10	-3.82787	3.63329e-08	-3.83419	--	--	--	--	--
c154288.graph_c0	6.68	3.77	6.24	1.48	2.71	1.97	0.66	0.97	0.57	1.81	1.81	1.91	0.000219033	-1.37153	1.34115e-10	-3.06118	0.000189442	-1.56076	--	K12349|0|cic:CICLE_v10011117mg|hypothetical protein; K12349 neutral ceramidase [EC:3.5.1.23] (A)	Neutral/alkaline non-lysosomal ceramidase	Neutral ceramidase (Precursor) GN=At2g38010 OS=Arabidopsis thaliana (Mouse-ear cress) PE=3 SV=1	hypothetical protein CISIN_1g004075mg [Citrus sinensis]
c156985.graph_c0	174.84	123.21	122.47	157.28	162.12	160.52	768.98	520.85	617.83	336.26	261.91	203.74	0.383566	0.224647	1.37806e-10	2.1291	0.00280195	0.798024	--	K09286|2.70576e-26|pop:POPTR_0001s40770g|Ethylene responsive element binding factor 4 family protein; K09286 EREBP-like factor (A)	AP2 domain	Ethylene-responsive transcription factor 4 GN=At3g15210 OS=Arabidopsis thaliana (Mouse-ear cress) PE=1 SV=1	PREDICTED: ethylene-responsive transcription factor 4-like [Populus euphratica]
c156825.graph_c0	0.92	0.7	0.32	1.56	2.21	2.19	3.88	5.47	4.18	2.02	1.66	1.54	0.000280577	1.37857	1.47347e-10	2.59401	0.0113401	1.22769	Molecular Function: binding (GO:0005488);;	--	Reverse transcriptase (RNA-dependent DNA polymerase);; gag-polypeptide of LTR copia-type;; Integrase core domain	Endonuclease OS=Nicotiana tabacum (Common tobacco) PE=2 SV=1	hypothetical protein VITISV_024648 [Vitis vinifera]
c160711.graph_c0	1.85	3.53	3.57	2.03	1.6	0.29	0	0.09	0	0.21	0.1	0.33	0.145682	-1.11768	1.47871e-10	-6.7896	7.92714e-07	-3.99943	Biological Process: response to red or far red light (GO:0009639);;	K14488|5.81963e-40|cic:CICLE_v10029654mg|hypothetical protein; K14488 SAUR family protein (A)	Auxin responsive protein	Auxin-induced protein 15A OS=Glycine max (Soybean) PE=2 SV=1	hypothetical protein CICLE_v10029654mg [Citrus clementina]
c137888.graph_c0	5.84	6.66	4.05	30.33	18.82	23.63	0.76	0.58	0.19	2.26	1.82	1.37	8.51282e-05	2.16385	1.62012e-10	-3.45453	0.000608206	-1.76179	--	--	Domain of unknown function	--	hypothetical protein JCGZ_14653 [Jatropha curcas]
c146318.graph_c0	13.48	8.56	12.95	5.56	5.41	6.73	1.81	3.26	1.81	3.79	3.23	2.39	0.00167045	-0.938878	1.62012e-10	-2.428	6.99156e-08	-1.93872	--	--	TCP family transcription factor	Transcription factor TCP9 GN=TCP9 OS=Arabidopsis thaliana (Mouse-ear cress) PE=2 SV=1	TCP family transcription factor [Theobroma cacao]
c143254.graph_c0	0	0.11	0.32	0.69	0.69	0.38	2.48	2.63	2.13	2.55	1.05	0.74	0.260685	2.03317	1.79482e-10	4.00014	0.0152926	3.14945	--	--	--	--	--
c124053.graph_c0	10.4	14.24	16	4.25	9.49	6.85	2.82	3.86	2.4	2.14	5.24	1.19	0.0119633	-0.992683	1.91881e-10	-2.26356	4.5879e-07	-2.26531	Biological Process: biosynthetic process (GO:0009058);; Molecular Function: transferase activity, transferring glycosyl groups (GO:0016757);;	--	Glycosyl transferases group 1;; Glycosyltransferase Family 4;; Glycosyl transferases group 1;; Glycosyl transferase 4-like domain	--	PREDICTED: uncharacterized protein LOC100804436 [Glycine max]
c101245.graph_c0	7.49	5.94	5.57	6.75	9.36	8.63	23.33	27.22	22.27	33.26	21.85	22.11	0.192615	0.406808	1.97111e-10	1.88185	2.06456e-13	1.95612	--	K14490|1.89249e-36|tcc:TCM_041473|Histidine-containing phosphotransfer protein, putative; K14490 histidine-containing phosphotransfer peotein (A)	--	Histidine-containing phosphotransfer protein 1 GN=MIL23.8 OS=Arabidopsis thaliana (Mouse-ear cress) PE=1 SV=1	Histidine-containing phosphotransfer protein, putative [Theobroma cacao]
c143867.graph_c3	110.1	110.14	119.69	32.05	36.64	34.44	49.03	36.36	24.62	30.01	25.16	20.93	5.06811e-23	-1.69325	2.03919e-10	-1.68683	5.57844e-22	-2.30881	--	--	Dirigent-like protein	Dirigent protein 20 (Precursor) GN=DIR20 OS=Arabidopsis thaliana (Mouse-ear cress) PE=2 SV=1	PREDICTED: dirigent protein 22-like [Pyrus x bretschneideri]
c122966.graph_c0	84.34	73.1	99.34	39.22	46.31	43.43	552.74	366.83	420.48	53.68	32.35	28.68	1.02375e-06	-0.968624	2.05821e-10	2.32885	2.70863e-06	-1.2212	Molecular Function: oxidoreductase activity (GO:0016491);; Molecular Function: protein dimerization activity (GO:0046983);;	K13422|0|vvi:100250607|transcription factor MYC2-like; K13422 transcription factor MYC2 (A)	bHLH-MYC and R2R3-MYB transcription factors N-terminal;; Helix-loop-helix DNA-binding domain	Transcription factor MYC2 GN=At1g32640 OS=Arabidopsis thaliana (Mouse-ear cress) PE=1 SV=2	PREDICTED: transcription factor MYC2-like [Vitis vinifera]
c118260.graph_c0	276.03	313.54	281.5	169.36	218.67	196.61	81.18	131.85	75.24	77.17	67.29	89.55	0.00595493	-0.552015	2.13087e-10	-1.65955	1.94658e-21	-1.99119	--	--	--	--	--
c151778.graph_c0	1.87	2.29	2.54	0.52	1.06	0.5	0.25	0.17	0.23	0.28	0.11	0	8.57394e-05	-1.6818	2.13787e-10	-3.40086	6.77701e-13	-4.24367	--	--	Reverse transcriptase (RNA-dependent DNA polymerase)	Endonuclease OS=Nicotiana tabacum (Common tobacco) PE=2 SV=1	hypothetical protein VITISV_010143 [Vitis vinifera]
c129501.graph_c0	13.48	11.68	8.11	16.01	15.01	16	37.73	48.88	43.28	70.95	71.6	70.55	0.0933591	0.535919	2.13787e-10	1.90755	2.36873e-23	2.56647	Biological Process: response to stress (GO:0006950);;	K13993|6.15624e-44|pmum:103321551|18.5 kDa class I heat shock protein-like; K13993 HSP20 family protein (A)	Hsp20/alpha crystallin family	18.2 kDa class I heat shock protein GN=HSP18.2 OS=Medicago sativa (Alfalfa) PE=2 SV=1	low molecular weight heat-shock protein [Corylus avellana]
c154202.graph_c1	23	31.93	26.97	6.55	10.92	9.78	6.93	7.11	3.15	3.86	1.49	1.84	8.58118e-10	-1.52453	2.21245e-10	-2.11335	5.18459e-24	-3.32836	Molecular Function: nucleic acid binding (GO:0003676);; Biological Process: cellular macromolecule metabolic process (GO:0044260);; Biological Process: nucleic acid metabolic process (GO:0090304);;	--	Integrase core domain	Endonuclease OS=Nicotiana tabacum (Common tobacco) PE=2 SV=1	hypothetical protein VITISV_041073 [Vitis vinifera]
c105020.graph_c0	168.38	225.63	151.57	55.34	79.29	67.99	19.44	40.06	49.65	49.08	51.15	52.35	6.36799e-06	-1.40976	2.29453e-10	-2.38243	6.83747e-09	-1.90129	Molecular Function: hydrolase activity, hydrolyzing O-glycosyl compounds (GO:0004553);; Cellular Component: cell wall (GO:0005618);; Biological Process: cellular glucan metabolic process (GO:0006073);; Molecular Function: xyloglucan:xyloglucosyl transferase activity (GO:0016762);; Cellular Component: apoplast (GO:0048046);;	K08235|8.24732e-147|pmum:103326491|probable xyloglucan endotransglucosylase/hydrolase protein 31; K08235 xyloglucan:xyloglucosyl transferase [EC:2.4.1.207] (A)	Glycosyl hydrolases family 16;; Xyloglucan endo-transglycosylase (XET) C-terminus	Probable xyloglucan endotransglucosylase/hydrolase protein 32 (Precursor) GN=XTH32 OS=Arabidopsis thaliana (Mouse-ear cress) PE=2 SV=1	PREDICTED: probable xyloglucan endotransglucosylase/hydrolase protein 31 [Prunus mume]
c140471.graph_c0	1.25	1.39	0.57	5.45	6.33	8.01	6.4	5.79	7.82	6.41	5.86	7.39	5.50095e-17	2.6457	2.31957e-10	2.58541	2.12675e-12	2.57836	--	--	Plant protein of unknown function (DUF936)	--	Leucine-rich repeat-containing protein 50 [Theobroma cacao]
c153450.graph_c1	54.29	35.8	56.89	11.71	14.96	15.16	10.15	10.37	9.8	9.74	7.55	7.74	1.8571e-07	-1.80404	2.31957e-10	-2.32283	1.47869e-11	-2.59521	Cellular Component: plant-type vacuole (GO:0000325);; Cellular Component: vacuolar membrane (GO:0005774);; Cellular Component: integral component of membrane (GO:0016021);; Biological Process: transmembrane transport (GO:0055085);;	--	Major Facilitator Superfamily;; Sugar (and other) transporter;; SPX domain	SPX domain-containing membrane protein At4g22990 GN=At4g22990 OS=Arabidopsis thaliana (Mouse-ear cress) PE=2 SV=2	PREDICTED: SPX domain-containing membrane protein At4g22990 [Vitis vinifera]
c154737.graph_c2	68.49	65.59	53.46	18.7	31.82	27.72	22.31	18.93	24.38	40.1	34.78	33.78	3.18485e-09	-1.30315	2.42353e-10	-1.65918	0.000176794	-0.904336	--	--	Caspase domain	Metacaspase-1 GN=T7I23.17 OS=Arabidopsis thaliana (Mouse-ear cress) PE=1 SV=1	PREDICTED: metacaspase-1-like [Fragaria vesca subsp. vesca]
c37942.graph_c0	5.85	4.2	7.26	1	0.12	0.31	0.4	0.28	0.53	0.57	2.19	0.4	9.60326e-10	-3.47887	2.5314e-10	-3.89595	5.88876e-05	-2.77985	--	--	--	--	PREDICTED: mitogen-activated protein kinase kinase kinase 2 [Vitis vinifera]
c37267.graph_c0	1.06	1.85	0.26	15.1	6.72	4.92	11.17	18.7	15.54	0.97	8.69	1.57	0.270575	3.07644	2.73894e-10	3.77235	0.745884	1.07767	Molecular Function: lyase activity (GO:0016829);;	--	--	--	hypothetical protein POPTR_0005s11890g [Populus trichocarpa]
c67512.graph_c0	4.83	4.69	5.68	1.5	1.53	0.91	0.38	0.67	0	0.54	2.76	0.19	0.000110692	-1.95416	2.78071e-10	-3.9304	0.000576919	-2.42228	--	--	--	--	--
c95053.graph_c0	132.76	170.11	194.48	25.58	42.22	30.21	36.76	57.05	21.74	22.53	54.88	41.82	8.13287e-13	-2.32269	2.78807e-10	-2.17204	1.03671e-09	-2.10272	--	--	WRKY DNA -binding domain	Probable WRKY transcription factor 75 GN=WRKY75 OS=Arabidopsis thaliana (Mouse-ear cress) PE=2 SV=1	WRKY transcription factor [Juglans sigillata]
c48104.graph_c0	637	723.45	828.45	287.24	245.14	259	222.81	334.63	155.42	272.12	316.94	267.03	2.61296e-12	-1.42034	2.84772e-10	-1.68539	1.26226e-13	-1.55149	--	--	--	--	Phytosulfokine 3 precursor, putative [Theobroma cacao]
c134571.graph_c0	10.2	11.12	9.31	12.24	18.99	15.99	49.12	81.13	59.57	24	27.14	23.51	0.00464922	0.646995	2.93605e-10	2.5564	7.95416e-06	1.23929	--	--	CCT motif;; B-box zinc finger	Zinc finger protein CONSTANS-LIKE 14 GN=COL14 OS=Arabidopsis thaliana (Mouse-ear cress) PE=2 SV=2	hypothetical protein JCGZ_23120 [Jatropha curcas]
c130527.graph_c0	31.29	26.59	30.02	23.51	19.39	22.52	8.74	8.88	8.77	7.59	7.28	6.68	0.0398575	-0.404864	3.00406e-10	-1.79338	1.35851e-15	-2.08989	Biological Process: drug transmembrane transport (GO:0006855);; Molecular Function: drug transmembrane transporter activity (GO:0015238);; Molecular Function: antiporter activity (GO:0015297);; Cellular Component: membrane (GO:0016020);;	--	MatE;; MatE	MATE efflux family protein 1 GN=F11M15.20 OS=Arabidopsis thaliana (Mouse-ear cress) PE=2 SV=2	PREDICTED: MATE efflux family protein 1-like [Prunus mume]
c141926.graph_c0	3.91	3.41	1.87	20.13	22.14	26.09	12.93	13.66	16.52	15.99	14.72	15.35	2.30834e-37	2.92247	3.04527e-10	2.17998	4.47213e-13	2.26505	Biological Process: cellular component organization (GO:0016043);; Cellular Component: intracellular part (GO:0044424);; Biological Process: regulation of cell cycle (GO:0051726);;	--	Cyclin, C-terminal domain;; Cyclin, N-terminal domain	G2/mitotic-specific cyclin S13-6 OS=Glycine max (Soybean) PE=2 SV=1	mitotic cyclin [Sesbania rostrata]
c109947.graph_c0	22.7	19.94	25.31	13.49	9.03	10.56	4.67	8.12	5.22	6.63	5.44	6.21	2.0524e-05	-0.990398	3.04943e-10	-1.97836	9.47423e-12	-1.97162	--	--	Senescence regulator	--	hypothetical protein L484_019165 [Morus notabilis]
c157441.graph_c0	38.92	24.45	41.93	8.14	5.54	8.27	3.27	7.03	3.97	8.95	6.74	6.25	1.89399e-07	-2.21868	3.06836e-10	-2.94719	1.42378e-08	-2.52947	--	--	Thaumatin family	Thaumatin-like protein 1 (Precursor) OS=Prunus persica (Peach) PE=2 SV=1	PREDICTED: thaumatin-like protein 1 [Prunus mume]
c142581.graph_c0	0.24	0.06	0	0.06	0.27	0	4.33	2.42	2.88	0.5	0	0.07	0.26007	0.137504	3.15389e-10	4.98939	0.891349	0.718415	--	--	--	--	--
c146332.graph_c0	3.34	2.09	1.64	8.16	9.02	10.51	10.66	10.5	12.82	11.96	8.43	14.75	2.00417e-12	2.00294	3.1803e-10	2.23624	3.10521e-06	2.30959	--	--	--	--	hypothetical protein POPTR_0001s37580g [Populus trichocarpa]
c108643.graph_c0	38.31	40.37	46.67	9.72	18.24	13.31	12.71	14.66	11.33	10.34	13.98	10.93	2.15475e-15	-1.59051	3.22198e-10	-1.75523	8.52033e-14	-1.89396	Molecular Function: IMP dehydrogenase activity (GO:0003938);; Cellular Component: cytosol (GO:0005829);; Biological Process: response to symbiotic fungus (GO:0009610);; Molecular Function: oxidoreductase activity, acting on single donors with incorporation of molecular oxygen, incorporation of two atoms of oxygen (GO:0016702);; Molecular Function: nitronate monooxygenase activity (GO:0018580);; B…	--	Nitronate monooxygenase;; FMN-dependent dehydrogenase	--	Aldolase-type TIM barrel family protein isoform 1 [Theobroma cacao]
c57471.graph_c0	3.77	1.61	1.92	23.98	19.6	25.35	20.66	15.93	26.35	25.22	22.74	26.38	2.28433e-24	3.27944	3.39685e-10	3.0568	8.53074e-19	3.19446	Cellular Component: nucleosome (GO:0000786);; Molecular Function: DNA binding (GO:0003677);; Cellular Component: nucleus (GO:0005634);; Biological Process: nucleosome assembly (GO:0006334);;	K11275|5.10472e-37|tcc:TCM_004750|Histone H1, putative; K11275 histone H1/5 (A)	linker histone H1 and H5 family	Histone H1 OS=Zea mays (Maize) PE=2 SV=2	Histone H1 [Gossypium arboreum]
c100724.graph_c0	1.75	0.91	0.23	15.89	19.59	22.46	13.94	9.88	18.09	5.39	3.14	3.49	8.52444e-48	4.35232	3.50284e-10	3.81172	9.41003e-05	1.95509	Cellular Component: plant-type cell wall (GO:0009505);; Biological Process: histone phosphorylation (GO:0016572);; Molecular Function: pectinesterase activity (GO:0030599);; Biological Process: cell wall modification (GO:0042545);; Molecular Function: aspartyl esterase activity (GO:0045330);;	--	Pectinesterase	Probable pectinesterase 68 (Precursor) GN=MNJ7.9 OS=Arabidopsis thaliana (Mouse-ear cress) PE=2 SV=1	hypothetical protein POPTR_0003s07460g [Populus trichocarpa]
c152847.graph_c0	24.64	27.12	26.01	10.88	10.93	12.81	8.17	5.09	8.97	7.56	9.61	10.82	8.32331e-09	-1.11954	3.51261e-10	-1.84544	2.13146e-08	-1.48546	Biological Process: transport (GO:0006810);; Cellular Component: integral component of membrane (GO:0016021);;	K15287|0|pmum:103322448|solute carrier family 35 member F1-like; K15287 solute carrier family 35, member F1/2 (A)	Eukaryotic protein of unknown function (DUF914);; UAA transporter family;; EamA-like transporter family;; Magnesium transporter NIPA	--	PREDICTED: solute carrier family 35 member F1-like [Prunus mume]
c43207.graph_c0	163.26	164.32	186.17	195.81	164.75	167.4	46.94	82.68	45.17	56.65	78.5	120.97	0.856937	0.0799494	3.62746e-10	-1.62079	7.569e-05	-1.11467	Molecular Function: electron carrier activity (GO:0009055);; Biological Process: response to light stimulus (GO:0009416);; Cellular Component: chloroplast stroma (GO:0009570);; Biological Process: photosynthetic electron transport chain (GO:0009767);; Molecular Function: metal ion binding (GO:0046872);; Molecular Function: 2 iron, 2 sulfur cluster binding (GO:0051537);; Biological Process: respon…	K02639|1.45269e-69|vvi:100249080|ferredoxin-like; K02639 ferredoxin (A)	2Fe-2S iron-sulfur cluster binding domain	Ferredoxin-1, chloroplastic (Precursor) GN=SEND33 OS=Solanum lycopersicum (Tomato) PE=2 SV=1	PREDICTED: ferredoxin-like [Vitis vinifera]
c154257.graph_c0	32.89	35.6	29	53.84	49.36	60.44	76.51	113	101.23	66.27	70.09	70.34	5.73702e-07	0.93166	3.76158e-10	1.64974	1.27152e-06	1.20052	Molecular Function: protein serine/threonine kinase activity (GO:0004674);; Molecular Function: ATP binding (GO:0005524);; Biological Process: protein phosphorylation (GO:0006468);;	--	Protein tyrosine kinase;; Protein kinase domain	Receptor-like protein kinase FERONIA (Precursor) GN=F26O13.190 OS=Arabidopsis thaliana (Mouse-ear cress) PE=1 SV=1	Serine/threonine-protein kinase PBS1, putative [Ricinus communis]
c116298.graph_c0	228.69	213.87	241.17	254.28	247.65	261.94	79.37	93.01	59.99	127.43	110.53	130.76	0.451148	0.199952	3.78074e-10	-1.62271	7.05123e-06	-0.985553	Biological Process: transition metal ion transport (GO:0000041);; Biological Process: phosphorelay signal transduction system (GO:0000160);; Cellular Component: nucleus (GO:0005634);; Cellular Component: cytoplasm (GO:0005737);; Biological Process: embryo sac development (GO:0009553);; Molecular Function: histidine phosphotransfer kinase activity (GO:0009927);; Biological Process: regulation of s…	K14490|7.17068e-79|tcc:TCM_021095|Histidine-containing phosphotransfer protein 1 isoform 1; K14490 histidine-containing phosphotransfer peotein (A)	Hpt domain	Histidine-containing phosphotransfer protein 1 GN=MIL23.8 OS=Arabidopsis thaliana (Mouse-ear cress) PE=1 SV=1	Histidine-containing phosphotransfer protein 1 isoform 1 [Theobroma cacao]
c135074.graph_c0	5.45	5.59	5.77	2.09	4.1	4.54	1.42	0.29	0.52	0.59	0.06	1.55	0.00975546	-1.03494	3.81851e-10	-3.20996	1.27093e-12	-3.66667	--	--	--	--	--
c91392.graph_c0	1.94	1.24	1.16	13.27	12.92	14.16	13.15	8.4	11.79	15.89	13.1	11.62	3.28838e-20	3.25234	4.07545e-10	2.89094	4.00102e-14	3.0847	Molecular Function: N-acetyltransferase activity (GO:0008080);;	--	XK-related protein	--	Membrane lipoprotein [Theobroma cacao]
c37711.graph_c0	15.4	13.29	21.9	2.28	6.91	5.24	1.83	1.84	2.67	2.92	4.4	3.41	0.000146184	-1.81305	4.07545e-10	-3.05132	1.03259e-07	-2.45486	Molecular Function: high-affinity hydrogen:glucose symporter activity (GO:0005358);; Cellular Component: cytoplasm (GO:0005737);; Cellular Component: plasma membrane (GO:0005886);; Biological Process: response to water deprivation (GO:0009414);; Cellular Component: plasmodesma (GO:0009506);; Biological Process: response to salt stress (GO:0009651);; Biological Process: response to abscisic acid (…	--	Sugar (and other) transporter	Sugar transport protein 13 GN=F9D12.17 OS=Arabidopsis thaliana (Mouse-ear cress) PE=1 SV=2	hexose carrier, partial [Ricinus communis]
c105716.graph_c0	34.61	39.86	37.49	31.15	50.21	47.97	132.38	128.57	120.74	96.1	93.29	91.43	0.412899	0.221354	4.11298e-10	1.71085	5.06309e-05	1.10924	--	--	--	--	--
c112729.graph_c0	29.82	55.77	29.45	12.42	9.53	14.33	0.68	0.67	0.81	0.7	0.7	0.5	0.0104075	-1.66416	4.20821e-10	-5.8511	9.60782e-11	-6.20169	--	--	--	--	--
c157023.graph_c0	142.59	162.63	155.18	63.92	79.06	79.92	53.26	51.72	48.84	44.27	53.17	36.04	1.16883e-08	-1.02544	4.35701e-10	-1.64025	4.29522e-18	-1.8242	Biological Process: very long-chain fatty acid metabolic process (GO:0000038);; Cellular Component: endoplasmic reticulum (GO:0005783);; Biological Process: fatty acid biosynthetic process (GO:0006633);; Biological Process: response to cold (GO:0009409);; Biological Process: response to light stimulus (GO:0009416);; Biological Process: epidermal cell differentiation (GO:0009913);; Cellular Compon…	K15397|0|pper:PRUPE_ppa004011mg|hypothetical protein; K15397 3-ketoacyl-CoA synthase [EC:2.3.1.199] (A)	FAE1/Type III polyketide synthase-like protein;; 3-Oxoacyl-[acyl-carrier-protein (ACP)] synthase III C terminal;; Chalcone and stilbene synthases, C-terminal domain	3-ketoacyl-CoA synthase 10 GN=T1D16.11 OS=Arabidopsis thaliana (Mouse-ear cress) PE=1 SV=2	3-ketoacyl-CoA synthase 10 -like protein [Gossypium arboreum]
c40364.graph_c0	7.59	10.09	12.72	0.19	0.49	0.84	0.53	1.12	0.87	0.28	0	0.59	3.14346e-13	-4.33873	4.38119e-10	-3.65563	4.18328e-12	-5.63679	--	--	--	--	--
c152828.graph_c0	21.35	17.95	16.51	52.21	61.02	66.93	54.99	50.88	72.3	62.03	58.6	63.19	5.01709e-27	1.75845	4.53133e-10	1.61302	1.38963e-14	1.70451	--	--	Reticulon;; Auxin responsive protein	Reticulon-like protein B21 GN=RTNLB21 OS=Arabidopsis thaliana (Mouse-ear cress) PE=2 SV=2	hypothetical protein JCGZ_04021 [Jatropha curcas]
c153780.graph_c0	2.04	1.14	1.03	10.53	11.52	12.22	8.74	6.92	9.39	7.8	7.07	6.96	4.38576e-25	3.01284	4.59312e-10	2.52566	3.25181e-10	2.34042	Cellular Component: microtubule cytoskeleton (GO:0015630);; Cellular Component: protein complex (GO:0043234);; Cellular Component: cytoskeletal part (GO:0044430);;	--	Targeting protein for Xklp2 (TPX2)	Protein TPX2 GN=TPX2 OS=Arabidopsis thaliana (Mouse-ear cress) PE=1 SV=1	PREDICTED: caldesmon isoform X2 [Prunus mume]
c129578.graph_c0	83.52	62.71	83.1	18.82	22.09	20.94	26.81	31.19	11.17	12.49	18.65	16.45	2.02242e-17	-1.86465	4.63457e-10	-1.79089	6.63197e-21	-2.31622	--	--	Polysaccharide biosynthesis	Glucuronoxylan 4-O-methyltransferase 1 GN=GXM1 OS=Arabidopsis thaliana (Mouse-ear cress) PE=1 SV=1	hypothetical protein JCGZ_17967 [Jatropha curcas]
c115414.graph_c0	269.46	281.66	295.44	153.45	143.55	159.66	94.89	96.35	97.82	135.44	157.34	148.34	3.00623e-07	-0.856552	4.66979e-10	-1.60858	5.19924e-07	-1.10639	Molecular Function: structural constituent of ribosome (GO:0003735);; Cellular Component: nucleolus (GO:0005730);; Biological Process: translation (GO:0006412);; Cellular Component: cytosolic large ribosomal subunit (GO:0022625);;	K02912|8.04065e-80|cmo:103484404|60S ribosomal protein L32-1-like; K02912 large subunit ribosomal protein L32e (A)	Ribosomal protein L32	60S ribosomal protein L32-1 GN=RPL32A OS=Arabidopsis thaliana (Mouse-ear cress) PE=2 SV=2	PREDICTED: 60S ribosomal protein L32-1-like [Cucumis melo]
c149527.graph_c0	99.23	100.71	129.68	53.28	75.56	60.54	38.33	50.94	24.27	23.16	68.74	18.3	0.000221107	-0.821085	4.77144e-10	-1.66797	0.000136088	-1.71394	Molecular Function: ATP binding (GO:0005524);; Molecular Function: nucleoside-triphosphatase activity (GO:0017111);;	--	ATPase family associated with various cellular activities (AAA);; Domain associated at C-terminal with AAA	Transcription factor MYB108 GN=F5E6.18 OS=Arabidopsis thaliana (Mouse-ear cress) PE=1 SV=1	PREDICTED: probable mitochondrial chaperone bcs1 [Prunus mume]
c97311.graph_c0	64.56	59.01	64.33	37.13	46.79	41.68	20.4	21.84	19.88	29.24	35.8	34.94	0.00274349	-0.556314	4.77144e-10	-1.65486	5.87828e-05	-0.969338	Molecular Function: transporter activity (GO:0005215);; Biological Process: transport (GO:0006810);; Cellular Component: integral component of membrane (GO:0016021);;	K09875|1.13079e-94|pmum:103329293|aquaporin SIP1-1-like; K09875 aquaporin SIP (A)	Major intrinsic protein	Aquaporin SIP1-1 OS=Oryza sativa subsp. japonica (Rice) PE=2 SV=2	PREDICTED: aquaporin SIP1-1-like [Prunus mume]
c149692.graph_c0	1.19	1.14	0.92	6.4	7.77	8.43	5.95	4.2	5.54	5.45	5.42	6.18	6.65443e-31	2.81819	4.77144e-10	2.22213	9.85666e-14	2.37701	Molecular Function: nucleotide binding (GO:0000166);; Cellular Component: microtubule cytoskeleton (GO:0015630);; Cellular Component: protein complex (GO:0043234);; Cellular Component: cytoskeletal part (GO:0044430);;	K10400|0|pper:PRUPE_ppa000411mg|hypothetical protein; K10400 kinesin family member 15 (A)	Kinesin-related;; Kinesin motor domain	Kinesin-like protein KIN12B GN=MDB19.16 OS=Arabidopsis thaliana (Mouse-ear cress) PE=1 SV=1	hypothetical protein JCGZ_00987 [Jatropha curcas]
c126451.graph_c0	0.37	0.06	0	0.2	0.06	0.07	4.45	4.08	2.31	1.29	0.14	0.08	0.252237	-0.381871	4.86198e-10	4.59336	0.688305	1.54952	--	--	--	--	--
c152196.graph_c1	1.74	2.37	1.76	1.53	1.71	2.02	0.19	0.15	0.1	0.52	0.43	0.12	0.857544	-0.140104	4.88479e-10	-3.83058	0.000246657	-2.59488	--	--	--	--	--
c147291.graph_c0	4.27	2.99	3.01	12.51	11.3	13.04	13.96	16.23	16	28.06	21.85	24.73	2.96422e-13	1.92831	4.88877e-10	2.10126	8.12615e-22	2.74534	--	--	Domain of unknown function (DUF702)	Protein LATERAL ROOT PRIMORDIUM 1 GN=LRP1 OS=Arabidopsis thaliana (Mouse-ear cress) PE=1 SV=1	PREDICTED: uncharacterized protein LOC101220990 [Cucumis sativus]
c109797.graph_c0	3.83	5.18	3.05	0.26	0.78	0.29	0	0.64	0.12	0	0	0.53	4.81969e-08	-3.17805	4.95651e-10	-4.08143	1.09584e-07	-4.77117	--	--	--	--	--
c145534.graph_c1	5.81	5.56	5.05	10.03	9.66	10.87	17.88	23.03	18.88	20.51	17.69	18.53	0.00262986	0.731115	4.98168e-10	1.77561	1.28364e-09	1.60829	Molecular Function: binding (GO:0005488);;	K09422|4.29659e-106|fve:101311182|uncharacterized protein LOC101311182; K09422 myb proto-oncogene protein, plant (A)	Myb-like DNA-binding domain;; Myb-like DNA-binding domain	Myb-related protein 340 OS=Antirrhinum majus (Garden snapdragon) PE=2 SV=1	PREDICTED: uncharacterized protein LOC101311182 [Fragaria vesca subsp. vesca]
c147748.graph_c0	30.19	24.89	22.83	22.9	32.23	29.96	5.07	10.01	3.22	10.83	6.65	13.73	0.65317	0.13938	5.00878e-10	-2.23703	1.18305e-06	-1.55908	Biological Process: maltose metabolic process (GO:0000023);; Biological Process: pentose-phosphate shunt (GO:0006098);; Biological Process: aging (GO:0007568);; Cellular Component: chloroplast thylakoid membrane (GO:0009535);; Cellular Component: chloroplast envelope (GO:0009941);; Biological Process: starch biosynthetic process (GO:0019252);; Biological Process: positive regulation of catalytic …	--	--	Rhodanese-like domain-containing protein 14, chloroplastic (Precursor) GN=At4g27700 OS=Arabidopsis thaliana (Mouse-ear cress) PE=2 SV=1	PREDICTED: rhodanese-like domain-containing protein 14, chloroplastic-like isoform X1 [Glycine max]
c136267.graph_c0	24.61	14.71	11.91	17.08	17.46	19.49	346.43	192.5	233	46.49	27.19	23.56	0.965812	0.0456989	5.12753e-10	3.90825	0.126038	0.820814	--	--	Late embryogenesis abundant protein	Protein YLS9 GN=F11F19.11 OS=Arabidopsis thaliana (Mouse-ear cress) PE=2 SV=1	PREDICTED: putative syntaxin-24-like [Cucumis sativus]
c152393.graph_c0	1.89	1.33	0.64	0.56	0.53	0.09	24.28	16.04	32.05	2.86	1.52	2.32	0.265298	-1.70981	5.17804e-10	4.20032	0.53357	0.617132	--	--	Arabidopsis broad-spectrum mildew resistance protein RPW8	--	PREDICTED: uncharacterized protein LOC103426840 [Malus domestica]
c126413.graph_c0	163.31	250.48	122.14	26.7	22.14	25.93	3.85	7.9	5.67	12.19	6.13	10.72	2.50686e-05	-2.86664	5.18846e-10	-5.00389	1.78125e-08	-4.36788	Molecular Function: iron ion binding (GO:0005506);; Molecular Function: electron carrier activity (GO:0009055);; Molecular Function: flavonoid 3'-monooxygenase activity (GO:0016711);; Molecular Function: heme binding (GO:0020037);; Biological Process: terpene biosynthetic process (GO:0046246);; Biological Process: oxidation-reduction process (GO:0055114);;	K17961|0|rcu:RCOM_1417690|cytochrome P450, putative (EC:1.14.13.21); K17961 cytochrome P450, family 82, subfamily G, polypeptide 1 [EC:1.14.-.-] (A)	Cytochrome P450	Cytochrome P450 82G1 GN=CYP82G1 OS=Arabidopsis thaliana (Mouse-ear cress) PE=1 SV=1	cytochrome P450, putative [Ricinus communis]
c133576.graph_c0	12.31	8.04	8.99	12.04	11.08	12.84	25.25	30.41	25.17	22.56	23.63	26.22	0.00855116	0.739982	5.23475e-10	1.86048	5.67584e-10	1.73809	Molecular Function: ATP binding (GO:0005524);; Molecular Function: kinase activity (GO:0016301);; Biological Process: phosphorylation (GO:0016310);;	--	Zeta toxin	--	hypothetical protein CICLE_v10004749mg [Citrus clementina]
c161137.graph_c0	0.26	0.08	0	1.25	1.46	2.16	1.81	1.92	2.57	1.29	0.51	1	0.26964	3.84032	5.27708e-10	4.16773	0.0309744	2.82539	--	--	--	--	--
c133775.graph_c0	3.88	4.86	4.51	0.75	1.5	1.11	1.3	1.04	0.28	0.06	0.25	0.12	1.04805e-10	-1.90867	5.30589e-10	-2.37032	1.2652e-32	-4.86438	Molecular Function: binding (GO:0005488);;	--	GMC oxidoreductase;; GMC oxidoreductase;; NAD(P)-binding Rossmann-like domain;; FAD binding domain	Long-chain-alcohol oxidase FAO1 GN=FAO1 OS=Arabidopsis thaliana (Mouse-ear cress) PE=3 SV=2	PREDICTED: uncharacterized protein LOC102613972 isoform X1 [Citrus sinensis]
c150248.graph_c0	0.03	0.08	0	0.09	0.3	0.19	0.58	0.73	0.72	0.44	0.21	0.39	0.167538	2.39855	5.34246e-10	4.15351	0.00706148	3.16515	--	--	--	--	PREDICTED: uncharacterized protein LOC104216030 [Nicotiana sylvestris]
c79459.graph_c0	5.79	5.64	4.07	5.65	13.93	9.67	0.75	0.4	0	0.35	0	0	0.0735875	0.918303	5.34246e-10	-3.82146	7.55511e-10	-5.9179	--	--	--	--	--
c106681.graph_c0	15.03	15.47	15.3	9.75	11.17	11.08	4.54	5.36	2.78	6.85	6.93	5.69	0.020222	-0.530102	5.34246e-10	-1.93403	2.30228e-05	-1.22545	Molecular Function: protein kinase activity (GO:0004672);; Molecular Function: ATP binding (GO:0005524);; Biological Process: protein phosphorylation (GO:0006468);; Cellular Component: plastoglobule (GO:0010287);; Biological Process: chlorophyll catabolic process (GO:0015996);; Biological Process: response to photooxidative stress (GO:0080183);;	--	ABC1 family	Uncharacterized aarF domain-containing protein kinase At4g31390, chloroplastic (Precursor) GN=At4g31390 OS=Arabidopsis thaliana (Mouse-ear cress) PE=2 SV=1	Kinase superfamily protein isoform 1 [Theobroma cacao]
c139303.graph_c0	6.33	3.89	3.64	0.55	0.76	0.24	195.43	90.99	144.12	2.78	0.4	0.58	6.32498e-07	-3.10739	5.34847e-10	4.90777	0.00141463	-2.2297	Biological Process: response to stress (GO:0006950);; Biological Process: response to abiotic stimulus (GO:0009628);;	--	--	Dehydration-responsive element-binding protein 1C GN=M7J2.161 OS=Arabidopsis thaliana (Mouse-ear cress) PE=2 SV=2	CBF transcription factor [Juglans regia]
c150776.graph_c0	15.82	15.83	14.02	16.43	19.92	18.08	3.59	4.94	2.86	4.55	4.03	4.68	0.169874	0.325576	5.36919e-10	-2.02198	1.3163e-09	-1.80477	Biological Process: chlorophyll cycle (GO:0033354);; Molecular Function: coenzyme F420 hydrogenase activity (GO:0050454);; Molecular Function: 7-hydroxymethyl chlorophyll a reductase activity (GO:0090415);;	K18010|9.76022e-122|tcc:TCM_020469|Coenzyme F420 hydrogenase family / dehydrogenase, beta subunit family isoform 1; K18010 7-hydroxymethyl chlorophyll a reductase [EC:1.17.7.2] (A)	Coenzyme F420 hydrogenase/dehydrogenase, beta subunit N-term	7-hydroxymethyl chlorophyll a reductase, chloroplastic (Precursor) GN=T1G11.13 OS=Arabidopsis thaliana (Mouse-ear cress) PE=1 SV=1	Coenzyme F420 hydrogenase family / dehydrogenase, beta subunit family isoform 1 [Theobroma cacao]
c108959.graph_c0	0.55	0.11	0.22	0.35	0.69	1.65	5.5	3.76	4.37	1.59	1.75	0.45	0.247923	1.61203	5.37698e-10	3.8808	0.178978	1.75011	--	--	--	--	--
c132254.graph_c0	0.42	0.29	0	1.68	1.53	1.94	4.06	2.81	2.42	2.15	0.77	1.38	0.135609	2.85868	5.38224e-10	3.87083	0.00750428	2.59711	--	--	--	--	--
c87505.graph_c0	3.58	2.99	3.65	1.82	3.08	2.19	0.49	0.35	0.16	2.28	0.61	0.61	0.351205	-0.509408	5.45234e-10	-3.41357	0.00211705	-1.70605	--	--	--	--	--
c143853.graph_c1	12.99	8.89	9.76	19.29	19.2	18.66	34.83	36.77	40.94	27.76	18.03	27.69	0.000138635	0.88785	5.46343e-10	1.77588	0.000234485	1.13645	--	--	--	--	PREDICTED: uncharacterized protein LOC100251709 [Vitis vinifera]
c154363.graph_c0	65.72	52.21	64.94	16.52	17.71	20.32	24.09	24.88	16.13	28.64	22.71	26.75	5.15995e-23	-1.75657	5.56495e-10	-1.59921	1.42886e-08	-1.25086	Molecular Function: ATP binding (GO:0005524);; Molecular Function: microtubule-severing ATPase activity (GO:0008568);;	--	ATPase family associated with various cellular activities (AAA);; AAA domain;; Holliday junction DNA helicase ruvB N-terminus;; AAA domain (dynein-related subfamily);; Bacterial dnaA protein	Katanin p60 ATPase-containing subunit A1 {ECO:0000255|HAMAP-Rule:MF_03023} GN=At1g80350 OS=Arabidopsis thaliana (Mouse-ear cress) PE=1 SV=1	P-loop containing nucleoside triphosphate hydrolases superfamily protein [Theobroma cacao]
c154571.graph_c0	3.25	2.36	1.83	10.67	9.65	11.41	10.64	11.18	13.54	10.49	16.78	15.93	8.47863e-15	2.12061	5.58169e-10	2.18229	2.97294e-06	2.50025	Molecular Function: oxidoreductase activity, acting on CH-OH group of donors (GO:0016614);; Molecular Function: lyase activity (GO:0016829);; Biological Process: single-organism metabolic process (GO:0044710);;	K00108|0|rcu:RCOM_0836640|glucose-methanol-choline (gmc) oxidoreductase, putative (EC:4.1.2.10) (A)	GMC oxidoreductase;; GMC oxidoreductase	(R)-mandelonitrile lyase-like (Precursor) GN=At1g73050 OS=Arabidopsis thaliana (Mouse-ear cress) PE=2 SV=1	glucose-methanol-choline (gmc) oxidoreductase, putative [Ricinus communis]
c36348.graph_c0	0.99	0.74	0.49	0.77	1.12	0.57	11.62	11.28	9.76	0.44	0	0.94	0.270142	0.148099	5.84472e-10	3.81974	0.645811	-1.40544	--	--	--	--	--
c126457.graph_c0	1.77	2.92	2.72	1.41	0.76	0.48	0.24	0.09	0.16	1.69	1.6	2.41	0.00822753	-1.40974	5.95137e-10	-3.96523	0.548287	-0.570514	--	--	--	--	hypothetical protein PTT_12404 [Pyrenophora teres f. teres 0-1]
c155738.graph_c0	20.41	8.55	20.85	1.37	0.16	0.95	0.23	0.3	0.23	0.18	0.13	0.65	9.79022e-07	-4.24569	5.96073e-10	-6.17756	2.01412e-09	-5.91879	Molecular Function: transferase activity, transferring acyl groups other than amino-acyl groups (GO:0016747);;	--	Transferase family;; Transferase family;; Transferase family	Benzyl alcohol O-benzoyltransferase GN=HSR201 OS=Nicotiana tabacum (Common tobacco) PE=1 SV=1	PREDICTED: benzyl alcohol O-benzoyltransferase-like [Cucumis melo]
c152191.graph_c0	1.98	1.74	1.6	2.08	2.25	1.73	10.48	6.91	10.23	7.5	8.17	7.63	0.630344	0.249732	5.9749e-10	2.27973	2.34333e-09	2.0667	Biological Process: Group II intron splicing (GO:0000373);; Molecular Function: RNA binding (GO:0003723);; Cellular Component: chloroplast (GO:0009507);;	--	CRS1 / YhbY (CRM) domain	CRS2-associated factor 2, chloroplastic (Precursor) GN=At1g23400 OS=Arabidopsis thaliana (Mouse-ear cress) PE=2 SV=1	PREDICTED: CRS2-associated factor 2, chloroplastic [Populus euphratica]
c120182.graph_c0	18.82	20.24	30.43	4.03	4.26	4.65	1.77	3.15	1.27	4	5.59	3.52	1.86575e-06	-2.3847	6.12325e-10	-3.50501	4.48041e-06	-2.35244	Molecular Function: iron ion binding (GO:0005506);; Cellular Component: vacuole (GO:0005773);; Cellular Component: plasma membrane (GO:0005886);; Biological Process: nitric oxide biosynthetic process (GO:0006809);; Molecular Function: electron carrier activity (GO:0009055);; Biological Process: response to light stimulus (GO:0009416);; Biological Process: response to symbiotic fungus (GO:0009610)…	K10534|0|tcc:TCM_035019|Nitrate reductase 2; K10534 nitrate reductase (NAD(P)H) [EC:1.7.1.1 1.7.1.2 1.7.1.3] (A)	Mo-co oxidoreductase dimerisation domain;; Oxidoreductase molybdopterin binding domain;; Oxidoreductase NAD-binding domain;; Oxidoreductase FAD-binding domain;; Cytochrome b5-like Heme/Steroid binding domain	Nitrate reductase [NAD(P)H] GN=NIA1 OS=Betula pendula (European white birch) PE=2 SV=1	Nitrate reductase 2 [Theobroma cacao]
c89965.graph_c0	271.11	299.54	224.69	140.08	193.36	188.62	70.29	88.37	110.74	183.4	222.6	195.52	0.00291923	-0.588261	6.15764e-10	-1.61943	0.0541955	-0.482353	--	--	Phloem protein 2	Protein PHLOEM PROTEIN 2-LIKE A9 GN=PP2A9 OS=Arabidopsis thaliana (Mouse-ear cress) PE=2 SV=1	PREDICTED: protein PHLOEM PROTEIN 2-LIKE A9-like [Citrus sinensis]
c105391.graph_c0	0.29	0.47	0.75	0.6	0.94	0.55	7.91	6.15	4.62	0.86	0.47	0.51	0.247248	0.468954	6.2921e-10	3.56817	1	0.0183664	Molecular Function: nucleotide binding (GO:0000166);; Molecular Function: protein serine/threonine kinase activity (GO:0004674);; Biological Process: signal transduction (GO:0007165);; Biological Process: phosphorylation (GO:0016310);;	K12761|9.52794e-71|pper:PRUPE_ppa005902mg|hypothetical protein; K12761 carbon catabolite-derepressing protein kinase [EC:2.7.11.1] (A)	NAF domain	CBL-interacting serine/threonine-protein kinase 11 GN=At2g30360 OS=Arabidopsis thaliana (Mouse-ear cress) PE=1 SV=1	hypothetical protein PRUPE_ppa005902mg [Prunus persica]
c141844.graph_c0	51.31	51.65	57.89	27.96	30.09	30.34	19.5	17.46	17.84	16.87	15.77	14.82	7.61427e-07	-0.833898	6.35589e-10	-1.60711	2.20762e-15	-1.79068	--	--	Interferon-related developmental regulator (IFRD);; Interferon-related protein conserved region	--	Interferon-related developmental regulator family protein / IFRD protein family isoform 1 [Theobroma cacao]
c130100.graph_c0	1.37	1.86	2.04	1.29	2.17	1.41	0.22	0.21	0.05	0.53	0.42	0.37	0.937234	-0.10693	6.39499e-10	-3.49908	0.000308681	-2.06789	--	--	--	--	--
c139108.graph_c0	30.65	37.37	29.02	43.24	50.91	49.26	91.32	68.04	75.7	35.14	31.71	24.89	0.00773828	0.539763	6.46465e-10	1.62469	0.792399	-0.15186	--	--	--	Probable ADP-ribosylation factor GTPase-activating protein AGD11 GN=AGD11 OS=Arabidopsis thaliana (Mouse-ear cress) PE=2 SV=1	hypothetical protein JCGZ_13428 [Jatropha curcas]
c99343.graph_c0	4.39	3.17	3.94	4.14	3.21	4.63	0.55	0.39	0.06	0	0	0.08	0.936262	0.104215	6.48815e-10	-3.56738	1.85985e-14	-7.238	--	--	--	--	--
c154828.graph_c0	103.21	85.13	146.21	17.74	36.06	24.42	14.45	17.79	4.66	4.37	11.82	5.5	1.48334e-05	-2.08725	6.48836e-10	-3.24483	7.03268e-13	-3.95993	Molecular Function: iron ion binding (GO:0005506);; Cellular Component: mitochondrion (GO:0005739);; Cellular Component: endoplasmic reticulum (GO:0005783);; Cellular Component: plasma membrane (GO:0005886);; Molecular Function: electron carrier activity (GO:0009055);; Molecular Function: heme binding (GO:0020037);; Molecular Function: hydroxyphenylacetonitrile 2-monooxygenase activity (GO:004708…	--	Cytochrome P450	Cytochrome P450 71B10 GN=CYP71B10 OS=Arabidopsis thaliana (Mouse-ear cress) PE=3 SV=1	Cytochrome P450 [Morus notabilis]
c150027.graph_c0	234.87	234.87	278.16	92.25	103.88	109.36	96.54	70.58	76.34	84.2	80.78	91.15	1.5064e-11	-1.26746	6.6748e-10	-1.6754	2.63468e-14	-1.58928	Biological Process: selenium compound metabolic process (GO:0001887);; Molecular Function: cystathionine gamma-synthase activity (GO:0003962);; Biological Process: one-carbon metabolic process (GO:0006730);; Biological Process: methionine biosynthetic process (GO:0009086);; Cellular Component: chloroplast stroma (GO:0009570);; Molecular Function: lyase activity (GO:0016829);; Molecular Function: …	K01739|0|pper:PRUPE_ppa004232mg|hypothetical protein; K01739 cystathionine gamma-synthase [EC:2.5.1.48] (A)	Cys/Met metabolism PLP-dependent enzyme;; Beta-eliminating lyase;; Aminotransferase class-V	Probable cystathionine gamma-synthase 2 {ECO:0000305} OS=Arabidopsis thaliana (Mouse-ear cress) PE=3 SV=1	PREDICTED: cystathionine gamma-synthase, chloroplastic-like isoform X1 [Nicotiana sylvestris]
c124585.graph_c0	1.03	0.6	0.75	1.94	1.96	1.63	6.72	12.8	9.43	12	12.23	9.68	0.0146879	1.25987	6.82302e-10	3.54187	2.60601e-17	3.71202	--	--	--	--	PREDICTED: histone acetyltransferase GCN5-like [Vitis vinifera]
c147368.graph_c1	57.55	64.05	79.93	34.67	35.27	39.31	19.54	25.15	21.85	31.1	36.45	22.54	0.00014465	-0.856624	6.99133e-10	-1.65981	1.03962e-05	-1.25501	Cellular Component: peroxisome (GO:0005777);;	--	Serine hydrolase (FSH1)	Rhodanese-like domain-containing protein 6 GN=STR6 OS=Arabidopsis thaliana (Mouse-ear cress) PE=2 SV=1	PREDICTED: UPF0483 protein AGAP003155 [Vitis vinifera]
c72222.graph_c0	1.05	0.21	0.1	0.66	1.9	0.85	8.36	5.3	9.52	23.96	56.83	37.84	0.226199	1.32617	7.00924e-10	4.04537	4.2299e-08	6.21362	--	--	--	--	--
c58818.graph_c0	590.11	516.96	480.25	344.79	250.44	302.4	158.87	195.4	171.96	113.97	120.86	146.47	3.79561e-05	-0.806658	7.18389e-10	-1.67683	4.16936e-19	-1.85162	Biological Process: autophagy (GO:0006914);;	--	--	Uncharacterized protein At4g22758 GN=At4g22758 OS=Arabidopsis thaliana (Mouse-ear cress) PE=2 SV=1	Uncharacterized protein TCM_041515 [Theobroma cacao]
c148614.graph_c0	4.95	3.95	4.22	1.12	1.33	1.52	0.72	0.4	0.39	0.66	1.25	1.05	0.000238138	-1.59104	7.26112e-10	-3.40865	0.000124947	-2.06689	Cellular Component: plasma membrane (GO:0005886);;	--	Protein of unknown function, DUF599	--	Uncharacterized protein isoform 1 [Theobroma cacao]
c150303.graph_c0	6.83	5.44	5.09	16.21	13.17	14.38	21.01	23.31	29.16	29.11	33.26	35.77	1.39549e-06	1.37654	7.26112e-10	2.02644	8.10957e-17	2.41325	Molecular Function: zinc ion binding (GO:0008270);;	--	RING-variant domain	--	PREDICTED: uncharacterized protein LOC100818979 [Glycine max]
c108243.graph_c0	1072.18	960.88	1103.91	1654.42	1533.83	1609.88	265.64	303.5	243.4	1568.87	1218.58	1184.52	0.207419	0.647555	7.29941e-10	-2.00815	0.475954	0.268545	Molecular Function: transporter activity (GO:0005215);; Cellular Component: mitochondrion (GO:0005739);; Cellular Component: vacuole (GO:0005773);; Biological Process: water transport (GO:0006833);; Biological Process: response to water deprivation (GO:0009414);; Biological Process: response to salt stress (GO:0009651);; Cellular Component: chloroplast envelope (GO:0009941);; Cellular Component: …	K09872|0|rcu:RCOM_0592140|Aquaporin PIP1.3, putative; K09872 aquaporin PIP (A)	Major intrinsic protein	Probable aquaporin PIP-type 7a GN=TRG-31 OS=Pisum sativum (Garden pea) PE=2 SV=2	plasma intrinsic protein 1;2 [Juglans regia]
c140192.graph_c0	1.04	1.13	0.7	6.91	9.03	9.8	5.92	5.29	6.45	7.04	6.39	8.48	1.92452e-23	3.16138	7.3888e-10	2.67421	2.15652e-15	2.97328	--	--	--	--	hypothetical protein PRUPE_ppa014592mg [Prunus persica]
c115659.graph_c0	0.35	0.35	0.64	0	0.09	0.12	5.38	5.35	3.38	0.96	0.39	0.43	0.249798	-2.67377	7.3888e-10	3.32997	0.887933	0.251449	--	--	--	--	--
c152731.graph_c0	5.04	4.58	3.61	25.85	24.37	30.41	21.58	18.2	27.95	24.99	26.08	28.21	3.00695e-34	2.63814	7.50061e-10	2.30231	4.83834e-19	2.52527	--	--	--	--	hypothetical protein JCGZ_11597 [Jatropha curcas]
c55993.graph_c0	14.94	14.42	17.97	10.01	6.25	8.35	2.68	2.53	3.23	3.47	2.75	3.77	0.00246215	-0.893557	7.7784e-10	-2.54188	8.4567e-11	-2.38677	--	--	--	--	--
c135943.graph_c0	15.42	21.64	15.59	6.34	6.16	6.47	5.47	4.17	3.35	2.64	3.03	2.67	7.32341e-07	-1.44053	7.94029e-10	-2.07578	8.23729e-15	-2.72185	Molecular Function: transferase activity (GO:0016740);;	--	Membrane bound O-acyl transferase family;; MBOAT, membrane-bound O-acyltransferase family	Probable long-chain-alcohol O-fatty-acyltransferase 5 GN=AT5 OS=Arabidopsis thaliana (Mouse-ear cress) PE=2 SV=1	PREDICTED: probable long-chain-alcohol O-fatty-acyltransferase 5 [Prunus mume]
c150410.graph_c1	23.27	22.73	20.33	5.97	8.11	9.13	8.1	5.58	5.99	3.61	3.61	3.86	6.53295e-14	-1.49865	8.02601e-10	-1.81034	2.30773e-21	-2.62472	Molecular Function: binding (GO:0005488);;	--	MYB-CC type transfactor, LHEQLE motif;; Myb-like DNA-binding domain	Myb family transcription factor APL GN=APL OS=Arabidopsis thaliana (Mouse-ear cress) PE=2 SV=2	PREDICTED: myb family transcription factor APL-like [Fragaria vesca subsp. vesca]
c134782.graph_c0	108.52	160.78	128.12	47.02	61.05	49.03	38.34	35.85	31.58	24.36	32.38	28.65	9.16408e-06	-1.31031	8.288e-10	-1.97113	3.91245e-14	-2.63001	Biological Process: sulfate assimilation (GO:0000103);; Cellular Component: nucleus (GO:0005634);; Cellular Component: cytosol (GO:0005829);; Molecular Function: selenium binding (GO:0008430);; Cellular Component: plasmodesma (GO:0009506);; Cellular Component: chloroplast (GO:0009507);; Biological Process: hormone-mediated signaling pathway (GO:0009755);; Biological Process: polar nucleus fusion …	K17285|3.31597e-85|pxb:103962571|selenium-binding protein 2; K17285 selenium-binding protein 1 (A)	56kDa selenium binding protein (SBP56)	Selenium-binding protein 1 GN=SBP1 OS=Arabidopsis thaliana (Mouse-ear cress) PE=1 SV=1	PREDICTED: selenium-binding protein 2 [Pyrus x bretschneideri]
c129750.graph_c0	0.43	0.18	0.3	1.3	0.72	0.85	4.34	4.55	2.52	3.74	2.89	2.39	0.132951	1.65711	8.288e-10	3.57832	5.03111e-06	3.14423	--	--	Late embryogenesis abundant protein	--	hypothetical protein CISIN_1g028713mg [Citrus sinensis]
c136202.graph_c0	0.05	0.05	0.09	0.65	0.5	0.22	1.24	1.02	1.07	6.48	6.25	5.39	0.140694	2.8501	8.56129e-10	4.08376	2.69537e-22	6.47916	--	--	Salt stress response/antifungal	Cysteine-rich repeat secretory protein 3 (Precursor) GN=CRRSP3 OS=Arabidopsis thaliana (Mouse-ear cress) PE=1 SV=1	Plasmodesmata-located protein 2, putative [Theobroma cacao]
c120883.graph_c0	15.47	14.96	10.99	37.39	37.94	42.27	38.22	56.15	47.09	34.98	37.2	41.56	6.20181e-16	1.53527	8.67354e-10	1.71227	2.50613e-07	1.38525	Molecular Function: ATP binding (GO:0005524);; Biological Process: response to stress (GO:0006950);;	K03283|0|gmx:100812707|heat shock cognate 70 kDa protein-like; K03283 heat shock 70kDa protein 1/8 (A)	Hsp70 protein;; MreB/Mbl protein;; NAD-specific glutamate dehydrogenase	Heat shock cognate 70 kDa protein GN=HSP70 OS=Petunia hybrida (Petunia) PE=2 SV=1	PREDICTED: heat shock cognate 70 kDa protein 2-like [Sesamum indicum]
c101097.graph_c0	1.2	2.69	0	10.25	5.99	8.71	13.58	15.31	21.03	8.31	5.93	1.28	0.00019285	2.73445	8.7819e-10	3.61756	0.544006	1.06944	--	--	--	--	Lactoylglutathione lyase / glyoxalase I family protein [Theobroma cacao]
c136017.graph_c0	69.71	56.53	85.8	22.67	23.39	20.6	9.61	23.25	16.75	60.69	50.88	33.01	9.25563e-08	-1.63499	8.8591e-10	-2.15946	0.0603978	-0.685097	Biological Process: metabolic process (GO:0008152);; Molecular Function: hydrolase activity (GO:0016787);;	K07025|3.63074e-149|pop:POPTR_0010s09950g|POPTRDRAFT_658536; putative phosphatase family protein; K07025 putative hydrolase of the HAD superfamily (A)	Haloacid dehalogenase-like hydrolase;; HAD-hyrolase-like	--	hypothetical protein JCGZ_02157 [Jatropha curcas]
c149580.graph_c0	11.33	7.13	8.37	39.01	29.74	38.77	32.42	34.34	32.95	34.68	31.27	56.09	2.17572e-10	2.04311	8.89183e-10	1.83828	0.00125497	2.11322	--	--	Sieve element occlusion N-terminus	--	PREDICTED: uncharacterized protein LOC103323832 [Prunus mume]
c137794.graph_c0	26.49	24.78	25.03	22.39	19.14	22.21	83.68	95.52	65.28	37.06	29.78	27.2	0.359939	-0.222838	8.91888e-10	1.62031	0.625718	0.20749	--	--	--	--	PREDICTED: uncharacterized protein LOC103341189 [Prunus mume]
c154231.graph_c0	1.26	1.22	1.24	8.57	10.27	11.11	6.66	6.32	8.38	6.38	8.99	7.04	4.20465e-27	2.91354	9.36598e-10	2.36121	2.43524e-12	2.42193	Molecular Function: nucleotide binding (GO:0000166);; Cellular Component: microtubule associated complex (GO:0005875);; Biological Process: chromatin silencing (GO:0006342);; Biological Process: microtubule-based process (GO:0007017);; Biological Process: histone modification (GO:0016570);; Biological Process: floral whorl development (GO:0048438);; Biological Process: floral organ formation (GO:…	--	Kinesin motor domain	Kinesin-5 GN=ATK5 OS=Arabidopsis thaliana (Mouse-ear cress) PE=2 SV=1	PREDICTED: kinesin-like protein KIF11-A [Vitis vinifera]
c156431.graph_c0	1.72	2.91	3.8	0.19	0.05	0.07	0.9	0.12	0.17	0	0	0	5.67024e-12	-4.24772	9.36598e-10	-3.79699	1.08004e-10	#NAME?	--	--	Plant transposase (Ptta/En/Spm family)	--	plant transposase (Ptta/En/Spm family) [Arabidopsis thaliana]
c152583.graph_c1	34.87	27.39	24.45	64.43	73.75	81.28	89.25	81.23	94.61	93.34	84.69	106.54	1.04899e-16	1.36588	9.39707e-10	1.58203	2.17042e-13	1.72186	Cellular Component: plasmodesma (GO:0009506);;	--	--	--	hypothetical protein PRUPE_ppa003792mg [Prunus persica]
c55585.graph_c0	4.68	3.16	2.13	0	0.26	0.08	0	0.07	0	0	0	0	2.5165e-07	-4.88239	9.94428e-10	-7.15296	5.29283e-10	#NAME?	--	--	BED zinc finger	--	--
c154300.graph_c0	2.5	1.24	1.71	2.52	1.68	2.25	8.83	10.49	10.65	94.13	154.95	74.49	0.710641	0.280468	9.97583e-10	2.34185	2.65393e-09	5.7702	Molecular Function: iron ion binding (GO:0005506);; Molecular Function: electron carrier activity (GO:0009055);; Molecular Function: heme binding (GO:0020037);; Molecular Function: flavonoid 3',5'-hydroxylase activity (GO:0033772);; Biological Process: oxidation-reduction process (GO:0055114);;	--	Cytochrome P450	Cytochrome P450 78A5 GN=F21F23.15 OS=Arabidopsis thaliana (Mouse-ear cress) PE=2 SV=1	hypothetical protein VITISV_028565 [Vitis vinifera]
c154285.graph_c0	16.41	7.11	6.79	42.82	28.86	47.09	31.31	42.96	39.52	38.04	43.24	24.35	2.2525e-05	2.02623	1.00679e-09	1.80831	0.000642688	1.80065	--	--	Plant protein of unknown function	UPF0481 protein At3g47200 GN=At3g47200 OS=Arabidopsis thaliana (Mouse-ear cress) PE=2 SV=1	PREDICTED: UPF0481 protein At3g47200-like [Eucalyptus grandis]
c143005.graph_c0	12.56	17.56	13.26	2.79	2.96	3.08	4.29	4.16	3.23	3.88	4.24	3.21	7.27288e-14	-2.26909	1.00679e-09	-1.95176	3.18879e-11	-1.98156	Molecular Function: aspartic-type endopeptidase activity (GO:0004190);; Biological Process: proteolysis (GO:0006508);;	--	Xylanase inhibitor N-terminal;; Xylanase inhibitor C-terminal;; Eukaryotic aspartyl protease	Aspartic proteinase PCS1 (Precursor) GN=T7H20.240 OS=Arabidopsis thaliana (Mouse-ear cress) PE=2 SV=1	hypothetical protein PRUPE_ppa006030mg [Prunus persica]
c39874.graph_c0	22.84	25.98	32.11	8.67	9.4	9.51	5.33	9.02	7.34	8.78	7.54	9.65	2.11339e-09	-1.52502	1.06903e-09	-1.96197	2.93102e-09	-1.74584	--	--	DNA-binding domain	Transcription repressor OFP4 GN=OFP4 OS=Arabidopsis thaliana (Mouse-ear cress) PE=1 SV=1	PREDICTED: transcription repressor OFP1 [Vitis vinifera]
c150975.graph_c0	4.48	5.57	6.22	1.63	0.2	2.07	0.22	0.46	0.43	1.13	2.59	4.01	9.99338e-05	-2.00273	1.09688e-09	-3.93042	0.0371618	-1.6861	--	--	DVL family	--	PREDICTED: uncharacterized protein LOC105123349 [Populus euphratica]
c145164.graph_c0	5.35	4.86	5.25	7.3	8.32	8.7	17.74	24.9	16.96	6.85	7.25	7.26	0.0089537	0.748028	1.10699e-09	1.91244	0.239154	0.518239	Molecular Function: metal ion binding (GO:0046872);;	--	Ring finger domain;; RING-H2 zinc finger;; Zinc finger, C3HC4 type (RING finger);; Zinc finger, C3HC4 type (RING finger);; Zinc finger, C3HC4 type (RING finger);; Anaphase-promoting complex subunit 11 RING-H2 finger	RING-H2 finger protein ATL60 GN=ATL60 OS=Arabidopsis thaliana (Mouse-ear cress) PE=2 SV=1	PREDICTED: RING-H2 finger protein ATL60-like [Vitis vinifera]
c139356.graph_c0	15.48	10.44	9.7	12.38	9.75	13.07	46.5	43.06	34.41	17	13.77	17.68	0.998444	0.0217426	1.11932e-09	1.74434	0.427842	0.361692	--	--	Late embryogenesis abundant protein	--	PREDICTED: uncharacterized protein LOC104593459 [Nelumbo nucifera]
c146398.graph_c0	87.72	110.28	70.52	87.27	149.92	127.11	313.22	381.95	260.81	513.62	308.81	340.99	0.141522	0.472462	1.14249e-09	1.77305	2.47207e-13	2.06774	Molecular Function: zinc ion binding (GO:0008270);;	K10144|1.12297e-151|cam:101496966|RING finger and CHY zinc finger domain-containing protein 1-like; K10144 RING finger and CHY zinc finger domain-containing protein 1 [EC:6.3.2.19] (A)	Zinc-ribbon;; CHY zinc finger;; Ring finger domain;; zinc-RING finger domain;; Zinc finger, C3HC4 type (RING finger);; RING-type zinc-finger;; Zinc finger, C3HC4 type (RING finger)	--	PREDICTED: RING finger and CHY zinc finger domain-containing protein 1-like [Eucalyptus grandis]
c146808.graph_c0	0.15	0.15	0.05	0.64	0.97	1.5	1.65	3.74	1.33	3.24	2.13	2.88	0.158719	3.15149	1.15902e-09	3.8414	2.36399e-08	4.22997	--	--	--	--	--
c145510.graph_c0	5.1	4.96	3.42	8.12	8.86	9.8	16.63	16.23	13.94	4.77	8.98	8.73	4.61805e-06	1.01753	1.16375e-09	1.74005	0.269046	0.747334	Biological Process: protein metabolic process (GO:0019538);;	--	Clp amino terminal domain	--	hypothetical protein VITISV_000145 [Vitis vinifera]
c130190.graph_c0	24.16	35.96	31.64	9.03	8.89	10.73	7.9	5.73	8.44	40.55	33.68	36.75	2.14247e-08	-1.65172	1.16484e-09	-2.11203	0.861857	0.104012	--	--	Probable lipid transfer;; Protease inhibitor/seed storage/LTP family;; Hydrophobic seed protein	Non-specific lipid transfer protein GPI-anchored 2 (Precursor) GN=T28A8.10 OS=Arabidopsis thaliana (Mouse-ear cress) PE=2 SV=1	Non-specific lipid-transfer protein-like protein [Medicago truncatula]
c125817.graph_c0	2.18	0.84	0.91	0.97	0.76	0.68	15.49	11.69	8.25	2.12	1.21	0.66	0.252237	-0.705496	1.21826e-09	3.04419	0.946223	-0.214511	--	--	--	--	--
c129468.graph_c0	1.33	0.91	0.87	5.62	7.41	7.37	6.56	4.23	6.13	6.02	5.36	6	4.84564e-22	2.73425	1.23615e-09	2.38849	1.48609e-12	2.4546	Molecular Function: microtubule motor activity (GO:0003777);; Molecular Function: ATP binding (GO:0005524);; Cellular Component: kinesin complex (GO:0005871);; Cellular Component: microtubule (GO:0005874);; Biological Process: microtubule-based movement (GO:0007018);; Molecular Function: microtubule binding (GO:0008017);;	K10395|0|cit:102619187|chromosome-associated kinesin KIF4-like; K10395 kinesin family member 4/21/27 (A)	--	--	hypothetical protein CICLE_v10000037mg [Citrus clementina]
c37282.graph_c0	41.57	31.71	24.94	85.03	77.41	92.48	140.84	112.96	164.42	46.59	41.97	70.48	4.25085e-08	1.41738	1.24792e-09	2.03851	0.91023	0.133291	Molecular Function: ribokinase activity (GO:0004747);; Biological Process: D-ribose metabolic process (GO:0006014);; Biological Process: phosphorylation (GO:0016310);;	K00847|3.87329e-66|mtr:MTR_2g098950|Fructokinase; K00847 fructokinase [EC:2.7.1.4] (A)	pfkB family carbohydrate kinase	Fructokinase-2 GN=FRK2 OS=Solanum lycopersicum (Tomato) PE=1 SV=2	fructokinase [Morella rubra]
c157028.graph_c0	19.83	13.43	7.95	101.08	121.12	123.79	95.97	72.78	118.64	76.3	70.92	92.44	2.95409e-53	3.10106	1.24881e-09	2.754	7.23258e-13	2.29305	Biological Process: plant-type cell wall organization (GO:0009664);; Biological Process: regulation of meristem growth (GO:0010075);; Cellular Component: anchored component of membrane (GO:0031225);; Biological Process: cell wall modification (GO:0042545);; Biological Process: anther development (GO:0048653);; Biological Process: response to other organism (GO:0051707);;	--	Thaumatin family	Thaumatin-like protein (Precursor) GN=At1g18250 OS=Arabidopsis thaliana (Mouse-ear cress) PE=2 SV=2	Pathogenesis-related thaumatin superfamily protein isoform 4, partial [Theobroma cacao]
c114159.graph_c0	0.35	0.05	0.29	0.05	0.13	0.11	2.96	2.84	2.66	1.06	0.72	0.42	0.249264	-1.25054	1.24984e-09	3.56825	0.141846	1.54608	--	--	--	--	PREDICTED: uncharacterized protein LOC105141060 [Populus euphratica]
c147176.graph_c0	81.06	90.64	84.12	44.21	63.77	56.08	30.36	27.9	32.01	47.25	25.63	31.61	0.000467551	-0.639185	1.25067e-09	-1.56997	3.94476e-09	-1.31282	Biological Process: transcription, DNA-templated (GO:0006351);;	K09284|2.44656e-104|cmo:103501903|ethylene-responsive transcription factor RAP2-7-like; K09284 AP2-like factor, euAP2 lineage (A)	AP2 domain	Ethylene-responsive transcription factor RAP2-7 GN=T17D12.11 OS=Arabidopsis thaliana (Mouse-ear cress) PE=2 SV=2	PREDICTED: ethylene-responsive transcription factor RAP2-7-like isoform X2 [Cucumis melo]
c154235.graph_c1	2.07	2.14	2.3	11.94	14.42	15.36	8.71	8.65	10.42	11.15	9.54	9.19	2.95335e-31	2.75938	1.3256e-09	2.13222	2.82354e-13	2.28996	Biological Process: microtubule cytoskeleton organization (GO:0000226);; Biological Process: cytokinesis (GO:0000910);; Molecular Function: microtubule binding (GO:0008017);;	K16732|0|tcc:TCM_014988|Microtubule associated protein (MAP65/ASE1) family protein isoform 5; K16732 protein regulator of cytokinesis 1 (A)	Microtubule associated protein (MAP65/ASE1 family);; Microtubule associated protein (MAP65/ASE1 family)	65-kDa microtubule-associated protein 3 GN=K17N15.15 OS=Arabidopsis thaliana (Mouse-ear cress) PE=1 SV=1	Microtubule associated protein family protein isoform 4 [Theobroma cacao]
c138873.graph_c0	0.83	0.44	0.3	6.01	7.53	5.93	5	4.77	4.8	6.05	5.16	3.25	6.67188e-19	3.6583	1.33428e-09	3.15853	1.67521e-09	3.09339	Molecular Function: iron ion binding (GO:0005506);; Molecular Function: electron carrier activity (GO:0009055);; Biological Process: fruit development (GO:0010154);; Molecular Function: flavonoid 3'-monooxygenase activity (GO:0016711);; Molecular Function: heme binding (GO:0020037);; Biological Process: oxidation-reduction process (GO:0055114);;	--	Cytochrome P450	Cytochrome P450 78A3 GN=CYP78A3 OS=Glycine max (Soybean) PE=2 SV=1	cytochrome P450 78A3p family protein [Populus trichocarpa]
c38946.graph_c0	20.73	23.38	21.08	25.67	24.32	26.34	5.1	8.55	7.22	12.24	15.49	14.62	0.270577	0.259582	1.34235e-09	-1.70462	0.0215691	-0.642834	Molecular Function: protein kinase activity (GO:0004672);; Molecular Function: ATP binding (GO:0005524);; Biological Process: protein phosphorylation (GO:0006468);; Molecular Function: carbohydrate binding (GO:0030246);;	--	Legume lectin domain;; Protein tyrosine kinase;; Protein kinase domain	Probable L-type lectin-domain containing receptor kinase S.7 (Precursor) GN=LECRKS7 OS=Arabidopsis thaliana (Mouse-ear cress) PE=2 SV=1	Concanavalin A-like lectin protein kinase family protein [Theobroma cacao]
c113905.graph_c0	22.94	18.49	20.8	6.21	4.17	4.25	6.68	7.22	2.06	2.5	1.71	2.51	1.37545e-16	-2.02364	1.3745e-09	-2.00991	1.63983e-24	-3.32976	--	--	FAD binding domain	Zeaxanthin epoxidase, chloroplastic (Precursor) GN=At5g67030 OS=Arabidopsis thaliana (Mouse-ear cress) PE=1 SV=1	PREDICTED: zeaxanthin epoxidase, chloroplastic-like [Pyrus x bretschneideri]
c158565.graph_c0	0.6	1.71	1.09	9.51	7.28	12	10.05	8.39	13.53	16.83	15.12	9.97	3.1416e-11	3.10826	1.42219e-09	3.17118	2.07663e-11	3.35514	--	--	--	--	hypothetical protein L484_021370 [Morus notabilis]
c39270.graph_c0	29.5	26.92	36.95	8.54	6.56	8.03	6.45	4.61	4.03	6.04	2.37	6.34	4.63684e-09	-1.96718	1.49692e-09	-2.70079	1.01333e-13	-3.08745	--	--	--	--	--
c111975.graph_c1	13.23	17.94	12.89	19.25	29.42	21.61	2.07	1.56	0.29	2.37	2.97	6.4	0.116898	0.701933	1.52294e-09	-3.56983	1.94575e-05	-2.77571	--	--	--	--	DOF domain class transcription factor [Corylus heterophylla]
c150053.graph_c0	19.22	33.78	18.14	2.62	2.03	2.56	0.09	0.39	0.54	15.88	11.8	7.25	5.08217e-05	-3.26491	1.54506e-09	-6.13691	0.086442	-1.27523	Biological Process: response to stress (GO:0006950);;	--	Heat shock protein 9/12	--	hypothetical protein SETTUDRAFT_166944 [Setosphaeria turcica Et28A]
c142293.graph_c0	0.35	0.36	0.21	2.79	4.85	2.74	2.58	4.22	3.98	1.52	1.68	1.56	2.71263e-10	3.58051	1.56697e-09	3.6338	0.0165823	2.25245	Biological Process: cell fate specification (GO:0001708);; Molecular Function: DNA binding (GO:0003677);; Molecular Function: chromatin binding (GO:0003682);; Molecular Function: sequence-specific DNA binding transcription factor activity (GO:0003700);; Molecular Function: protein binding (GO:0005515);; Cellular Component: nucleus (GO:0005634);; Biological Process: positive regulation of transcri…	K09422|5.03981e-70|cic:CICLE_v10032713mg|hypothetical protein; K09422 myb proto-oncogene protein, plant (A)	Myb-like DNA-binding domain;; Myb-like DNA-binding domain	Transcription factor WER GN=T9L3.50 OS=Arabidopsis thaliana (Mouse-ear cress) PE=1 SV=1	hypothetical protein CICLE_v10032713mg [Citrus clementina]
c152090.graph_c0	120.42	88.61	104.24	48.34	55.11	54.47	47.49	54.78	55.55	51.32	53.25	56.23	2.47304e-11	-1.50957	1.57774e-09	-1.60249	1.62279e-12	-1.66168	Biological Process: transmembrane transport (GO:0055085);;	--	OPT oligopeptide transporter protein;; TPR repeat;; Tetratricopeptide repeat;; Plant specific mitochondrial import receptor subunit TOM20;; FAT domain	Metal-nicotianamine transporter YSL1 GN=YSL1 OS=Arabidopsis thaliana (Mouse-ear cress) PE=2 SV=2	PREDICTED: metal-nicotianamine transporter YSL1 [Prunus mume]
c124829.graph_c0	4.01	2.96	4.09	4.73	3.85	2.84	40.11	24.15	28.47	24.05	12.27	11.72	0.954211	0.0896098	1.58081e-09	3.00981	0.00164321	1.75455	--	--	--	--	--
c157489.graph_c0	55.11	57.39	67.96	31.98	38.98	34.37	16.68	17.7	16.68	25.23	20.67	20.37	0.000748898	-0.748822	1.59375e-09	-1.88328	5.07986e-09	-1.68039	--	--	--	Transcription factor bHLH143 GN=T5E8.260 OS=Arabidopsis thaliana (Mouse-ear cress) PE=2 SV=1	hypothetical protein CICLE_v10006463mg [Citrus clementina]
c157343.graph_c0	14.41	10.83	10.48	13.37	15.02	14.42	39.97	33.31	47.42	22.08	14.08	13.67	0.274004	0.290782	1.59608e-09	1.70382	0.241181	0.412864	Cellular Component: ubiquitin ligase complex (GO:0000151);; Molecular Function: ubiquitin-protein transferase activity (GO:0004842);; Biological Process: protein ubiquitination (GO:0016567);;	--	U-box domain;; Zinc-finger of the MIZ type in Nse subunit;; Neurochondrin	U-box domain-containing protein 25 GN=PUB25 OS=Arabidopsis thaliana (Mouse-ear cress) PE=2 SV=1	U-box domain-containing protein 26 [Morus notabilis]
c76903.graph_c0	92.13	99.67	107.66	63.53	78.12	72.97	37.11	29.6	36.82	70.68	48.34	69.43	0.0156286	-0.457144	1.60414e-09	-1.5883	0.00155344	-0.779417	--	--	Protein of unknown function (DUF640)	Protein LIGHT-DEPENDENT SHORT HYPOCOTYLS 10 GN=F14N22 OS=Arabidopsis thaliana (Mouse-ear cress) PE=1 SV=1	hypothetical protein POPTR_0001s40140g [Populus trichocarpa]
c127107.graph_c0	4.05	4.45	3.27	1.53	2.27	1.03	0.31	0.58	0.16	0.51	0.19	0.32	0.0132122	-1.25268	1.67287e-09	-3.55143	1.43078e-07	-3.75754	--	--	--	--	--
c156839.graph_c0	1.2	1.09	0.79	6.31	9.33	8.63	6.07	4.5	7.25	7.13	6.69	6.71	3.83672e-39	2.98779	1.68646e-09	2.47282	9.19688e-20	2.72303	Biological Process: cytokinesis by cell plate formation (GO:0000911);; Molecular Function: DNA binding (GO:0003677);; Molecular Function: DNA topoisomerase type II (ATP-hydrolyzing) activity (GO:0003918);; Molecular Function: ATP binding (GO:0005524);; Cellular Component: chromosome (GO:0005694);; Biological Process: DNA topological change (GO:0006265);; Biological Process: DNA replication initia…	K03164|0|vvi:100253371|DNA topoisomerase 2; K03164 DNA topoisomerase II [EC:5.99.1.3] (A)	DNA gyrase/topoisomerase IV, subunit A;; DNA gyrase B;; Toprim domain;; Histidine kinase-, DNA gyrase B-, and HSP90-like ATPase	DNA topoisomerase 2 GN=TOP2 OS=Arabidopsis thaliana (Mouse-ear cress) PE=2 SV=2	PREDICTED: DNA topoisomerase 2 [Vitis vinifera]
c157283.graph_c0	73.51	77.46	57.41	28.11	30.3	32.01	25.54	26.46	19.2	21.45	24.68	23.32	8.13382e-10	-1.17629	1.70571e-09	-1.60829	2.65399e-12	-1.66131	Cellular Component: integral component of membrane (GO:0016021);;	--	Tetraspanin family	Tetraspanin-6 GN=TET6 OS=Arabidopsis thaliana (Mouse-ear cress) PE=2 SV=1	hypothetical protein JCGZ_23944 [Jatropha curcas]
c124745.graph_c0	150.75	172.8	214.37	73.47	91.29	85.68	59.28	58.56	63.33	71.84	73.17	66.28	1.55775e-05	-1.07615	1.70571e-09	-1.61915	5.50655e-08	-1.43576	Molecular Function: dimethylallyltranstransferase activity (GO:0004161);; Molecular Function: geranyltranstransferase activity (GO:0004337);; Biological Process: isoprenoid biosynthetic process (GO:0008299);;	K00787|0|pop:POPTR_0006s00530g|POPTRDRAFT_560081; farnesyl-pyrophosphate synthetase fps2 family protein; K00787 farnesyl diphosphate synthase [EC:2.5.1.1 2.5.1.10] (A)	Polyprenyl synthetase	Farnesyl pyrophosphate synthase 1 GN=FPS1 OS=Lupinus albus (White lupin) PE=2 SV=1	farnesyl-pyrophosphate synthetase fps2 family protein [Populus trichocarpa]
c125134.graph_c0	625.68	569.65	667.24	275.79	291.1	315.55	150.09	182.43	236.85	276.67	336.27	280.83	8.6493e-06	-1.05016	1.70571e-09	-1.767	4.84361e-07	-1.11906	Molecular Function: glutamate-ammonia ligase activity (GO:0004356);; Molecular Function: ATP binding (GO:0005524);; Cellular Component: cytoplasm (GO:0005737);; Biological Process: glutamine biosynthetic process (GO:0006542);; Biological Process: nitrogen fixation (GO:0009399);;	K01915|0|gmx:547953|GS1beta2, GS; cytosolic glutamine synthetase beta2 (EC:6.3.1.2); K01915 glutamine synthetase [EC:6.3.1.2] (A)	Glutamine synthetase, catalytic domain;; Glutamine synthetase, beta-Grasp domain	Glutamine synthetase cytosolic isozyme 1 GN=GS1-1 OS=Vitis vinifera (Grape) PE=2 SV=1	glutamine synthetase [Boehmeria nivea]
c126955.graph_c0	0.47	0.31	0.31	0	0.42	0.18	6.64	6.01	3.63	0.23	0.22	0	0.252246	-0.861294	1.72323e-09	3.84167	0.677546	-1.73423	--	--	--	--	--
c136663.graph_c0	13.25	9.84	10.82	10.42	10.5	9.19	305.72	165.09	189.7	12.77	9.22	6.57	0.737299	-0.13462	1.73108e-09	4.23189	0.505725	-0.351635	Molecular Function: metal ion binding (GO:0046872);;	--	Ankyrin repeats (3 copies);; Ankyrin repeats (many copies);; Ankyrin repeat;; Ankyrin repeat;; Ankyrin repeats (many copies)	Zinc finger CCCH domain-containing protein 29 GN=At2g40140 OS=Arabidopsis thaliana (Mouse-ear cress) PE=2 SV=1	hypothetical protein PRUPE_ppa002415mg [Prunus persica]
c115936.graph_c0	6.71	6.48	9.64	4.35	5.16	5.68	0.96	0.67	0.71	0.71	0.97	1.55	0.169414	-0.644498	1.76087e-09	-3.25483	1.12142e-07	-2.87347	--	--	--	--	--
c104894.graph_c0	0.75	0.45	0.59	0.62	0.14	0.69	6.83	8.01	7.53	2.36	1.86	1.8	0.247232	-0.303907	1.7629e-09	3.59086	0.288867	1.34795	Molecular Function: DNA binding (GO:0003677);; Molecular Function: sequence-specific DNA binding transcription factor activity (GO:0003700);; Cellular Component: nucleus (GO:0005634);; Biological Process: regulation of transcription, DNA-templated (GO:0006355);;	--	AP2 domain	Dehydration-responsive element-binding protein 2B OS=Oryza sativa subsp. japonica (Rice) PE=2 SV=2	hypothetical protein MIMGU_mgv1a010327mg [Erythranthe guttata]
c96356.graph_c0	0.05	0.14	0.05	0.29	0.21	0.16	1.44	0.96	1.19	0.39	0.36	0.23	0.275522	1.45943	1.79143e-09	3.88737	0.218395	1.95827	--	--	--	--	--
c155056.graph_c1	2.43	2.48	1.63	12.68	14.08	16.53	9.42	9.95	12.5	9.52	7.42	7.69	3.103e-26	2.74918	1.80993e-09	2.22862	1.99944e-07	1.84859	Molecular Function: protein serine/threonine kinase activity (GO:0004674);; Molecular Function: ATP binding (GO:0005524);; Cellular Component: plasma membrane (GO:0005886);; Biological Process: protein phosphorylation (GO:0006468);; Biological Process: transmembrane receptor protein tyrosine kinase signaling pathway (GO:0007169);; Biological Process: cell proliferation (GO:0008283);; Cellular Com…	--	Protein tyrosine kinase;; Protein kinase domain	Probably inactive leucine-rich repeat receptor-like protein kinase IMK2 (Precursor) GN=IMK2 OS=Arabidopsis thaliana (Mouse-ear cress) PE=1 SV=1	hypothetical protein PRUPE_ppa015441mg, partial [Prunus persica]
c116620.graph_c0	26.77	20.4	22.94	14.78	18.28	17.75	88.69	102.01	65.35	96.63	77.73	92.12	0.0364252	-0.442799	1.8243e-09	1.80229	1.18914e-17	1.87349	Biological Process: response to karrikin (GO:0080167);;	--	Nodulin-like	--	hypothetical protein PHAVU_011G034300g [Phaseolus vulgaris]
c150883.graph_c0	23.36	22.48	22.06	20.05	23.74	23.61	64.28	68.37	73.67	81.75	91.59	85.96	0.89158	0.0451315	1.84609e-09	1.59866	1.15649e-16	1.91722	Biological Process: maltose metabolic process (GO:0000023);; Biological Process: starch catabolic process (GO:0005983);; Biological Process: protein dephosphorylation (GO:0006470);; Biological Process: circadian rhythm (GO:0007623);; Molecular Function: protein tyrosine/serine/threonine phosphatase activity (GO:0008138);; Cellular Component: chloroplast stroma (GO:0009570);; Molecular Function: c…	--	--	Phosphoglucan phosphatase DSP4, amyloplastic {ECO:0000250|UniProtKB:Q9FEB5} (Precursor) OS=Castanea sativa (Sweet chestnut) PE=1 SV=1	RecName: Full=Phosphoglucan phosphatase DSP4, amyloplastic; AltName: Full=Dual specificity protein phosphatase 4; Short=CsDSP4; Flags: Precursor [Castanea sativa]
c161526.graph_c0	1.68	2.18	2.82	0.79	1.67	0.87	0.41	0	0.08	0.21	0.1	0	0.0991475	-0.987435	1.867e-09	-3.81947	1.96707e-06	-4.68815	--	--	--	--	--
c84599.graph_c0	1.83	3.56	2.91	0.11	0.6	0.82	0.05	0.21	0.15	0.06	0.23	0.13	8.24816e-05	-2.46877	1.89838e-09	-4.419	3.18433e-09	-4.39593	Molecular Function: protein kinase activity (GO:0004672);; Biological Process: cellular macromolecule metabolic process (GO:0044260);;	--	--	--	hypothetical protein CICLE_v10027414mg [Citrus clementina]
c152007.graph_c0	11.84	19.8	25.92	3.31	1.18	2.35	0.67	0.09	0.48	0.45	0	0.17	1.85828e-05	-3.07757	1.97498e-09	-5.1615	2.29649e-12	-6.93017	--	--	--	--	--
c151639.graph_c0	1.47	1.19	1.12	7.62	9.42	11.22	5.8	5.37	6.47	6.3	6.39	7.02	3.53368e-25	3.06109	1.97498e-09	2.49092	6.22258e-14	2.70874	--	--	--	--	PREDICTED: uncharacterized protein LOC105136383 [Populus euphratica]
c156355.graph_c0	0.08	0.03	0.08	0	0.95	0.47	0.83	0.8	1.03	0.06	1.54	0.32	0.267214	2.90182	1.99674e-09	3.77529	0.386346	3.3736	--	K00505|2.78192e-29|cvr:CHLNCDRAFT_143609|hypothetical protein; K00505 tyrosinase [EC:1.14.18.1] (A)	Common central domain of tyrosinase	--	hypothetical protein SBOR_9022 [Sclerotinia borealis F-4157]
c85974.graph_c0	19.51	22.34	16.96	9.39	16.26	12.21	4.81	5.83	5.32	5.5	3.51	5.19	0.0180791	-0.620385	1.99674e-09	-1.94136	1.14136e-12	-2.13287	--	--	--	--	--
c155437.graph_c0	5.45	10.57	5.58	6.65	13.02	9.5	45.48	38.6	37.49	11.38	4	5.19	0.38155	0.495586	2.01473e-09	2.37129	0.839093	-0.294928	Biological Process: signal transduction (GO:0007165);;	--	TIR domain;; TIR domain	TMV resistance protein N GN=N OS=Nicotiana glutinosa (Tobacco) PE=1 SV=1	PREDICTED: TMV resistance protein N-like [Vitis vinifera]
c61835.graph_c0	0.17	0.64	0	0.5	0.15	0	5.2	3.27	3.74	2.46	6.88	5.58	0.221032	-0.317482	2.02991e-09	3.86369	0.00173124	3.76204	Cellular Component: endoplasmic reticulum (GO:0005783);;	K13993|2.66634e-17|rcu:RCOM_0867440|heat-shock protein, putative; K13993 HSP20 family protein (A)	--	22.7 kDa class IV heat shock protein (Precursor) GN=HSP22.7 OS=Pisum sativum (Garden pea) PE=2 SV=1	heat-shock protein, putative [Ricinus communis]
c146485.graph_c0	1.06	1	0.56	6.54	7.5	7	5.56	4.1	4.41	3.52	3.35	3.58	1.93593e-28	3.03481	2.02991e-09	2.37436	2.08149e-07	1.97827	--	--	Domain of unknown function (DUF4378);; DUF761-associated sequence motif	--	PREDICTED: probable GPI-anchored adhesin-like protein PGA55 [Prunus mume]
c39446.graph_c0	25.16	24.19	20.17	21.8	22.95	23.43	3.87	4.67	8.42	5.07	5.45	5.1	1	0.00287702	2.06866e-09	-2.08917	1.43813e-12	-2.27084	Molecular Function: sequence-specific DNA binding transcription factor activity (GO:0003700);; Cellular Component: nucleus (GO:0005634);; Biological Process: regulation of transcription, DNA-templated (GO:0006355);; Molecular Function: sequence-specific DNA binding (GO:0043565);; Molecular Function: protein heterodimerization activity (GO:0046982);;	--	Histone-like transcription factor (CBF/NF-Y) and archaeal histone;; Core histone H2A/H2B/H3/H4	Nuclear transcription factor Y subunit B-3 OS=Arabidopsis thaliana (Mouse-ear cress) PE=2 SV=1	hypothetical protein PHAVU_008G278900g [Phaseolus vulgaris]
c144096.graph_c0	13.17	20.46	27.54	0.79	0.54	0.9	0.75	1.72	0.81	1.44	1.37	1.08	2.56792e-10	-5.27314	2.06883e-09	-4.8588	8.44899e-09	-4.62875	Molecular Function: carboxypeptidase activity (GO:0004180);; Biological Process: proteolysis (GO:0006508);; Molecular Function: serine-type peptidase activity (GO:0008236);;	K01285|1.08813e-161|fve:101311658|lysosomal Pro-X carboxypeptidase-like; K01285 lysosomal Pro-X carboxypeptidase [EC:3.4.16.2] (A)	Serine carboxypeptidase S28;; Alpha/beta hydrolase family;; alpha/beta hydrolase fold;; Serine carboxypeptidase S28	Probable serine protease EDA2 (Precursor) GN=EDA2 OS=Arabidopsis thaliana (Mouse-ear cress) PE=2 SV=2	PREDICTED: lysosomal Pro-X carboxypeptidase-like [Fragaria vesca subsp. vesca]
c122445.graph_c0	0.26	0.26	0.12	0.94	0.11	0.58	5.71	5.41	2.48	1.21	2.34	2.22	0.125787	1.34873	2.09085e-09	4.27923	0.0019627	2.87159	--	--	--	--	--
c121786.graph_c0	31.04	34.78	39.14	16.79	19.26	17.9	9.34	11.07	11.17	13.44	21.36	15.35	5.24941e-06	-0.932858	2.13088e-09	-1.79372	3.42251e-05	-1.14633	Cellular Component: exosome (RNase complex) (GO:0000178);; Molecular Function: RNA binding (GO:0003723);; Molecular Function: structural constituent of ribosome (GO:0003735);; Cellular Component: ribosome (GO:0005840);; Biological Process: translation (GO:0006412);; Biological Process: protein targeting to mitochondrion (GO:0006626);; Biological Process: recognition of pollen (GO:0048544);;	K07573|1.01188e-112|pper:PRUPE_ppa011808mg|hypothetical protein; K07573 exosome complex component CSL4 (A)	Exosome component EXOSC1/CSL4;; Exosome complex exonuclease RRP4 N-terminal region	--	hypothetical protein JCGZ_23578 [Jatropha curcas]
c116675.graph_c0	88	86.59	92.2	34.23	41.64	43.33	23.36	46.63	26.11	18.86	16.89	26.32	1.01974e-10	-1.0888	2.18448e-09	-1.5593	1.1636e-21	-2.18758	Molecular Function: adenine phosphoribosyltransferase activity (GO:0003999);; Cellular Component: cytoplasm (GO:0005737);; Cellular Component: plasma membrane (GO:0005886);; Biological Process: adenine salvage (GO:0006168);; Biological Process: nucleoside metabolic process (GO:0009116);;	K00759|4.30416e-87|pop:POPTR_0018s01860g|POPTRDRAFT_669073; adenine phosphoribosyltransferase 2 family protein; K00759 adenine phosphoribosyltransferase [EC:2.4.2.7] (A)	Phosphoribosyl transferase domain	Adenine phosphoribosyltransferase 5 GN=APT5 OS=Arabidopsis thaliana (Mouse-ear cress) PE=1 SV=1	PREDICTED: adenine phosphoribosyltransferase 5 [Nelumbo nucifera]
c155913.graph_c0	87.07	87.84	108.34	59.97	69.86	75.88	37.45	35.63	29.87	58.92	67.55	49.02	0.00814426	-0.484346	2.23793e-09	-1.56367	0.000873175	-0.809559	Molecular Function: ATP binding (GO:0005524);; Biological Process: ATP catabolic process (GO:0006200);; Cellular Component: membrane (GO:0016020);; Molecular Function: ATPase activity (GO:0016887);;	--	ABC-2 type transporter	Pleiotropic drug resistance protein 1 GN=PDR1 OS=Nicotiana tabacum (Common tobacco) PE=2 SV=1	PREDICTED: pleiotropic drug resistance protein 1-like [Vitis vinifera]
c141903.graph_c0	6.21	7.22	7.44	3.38	5.6	3.52	1.3	0.41	1.79	2.85	3	2.65	0.0569846	-0.673894	2.29846e-09	-2.65521	0.0205854	-0.953803	--	--	Kinesin motor domain;; Armadillo/beta-catenin-like repeat	Armadillo repeat-containing kinesin-like protein 1 GN=F28P10.150 OS=Arabidopsis thaliana (Mouse-ear cress) PE=1 SV=2	hypothetical protein PRUPE_ppa015323mg [Prunus persica]
c139067.graph_c0	17.34	5.42	13.88	52.36	31.38	50.17	54.7	63.84	52.85	115.32	188.76	162.08	0.000596477	1.91562	2.4286e-09	2.16827	3.58335e-09	3.31138	--	--	EF hand;; EF-hand domain pair;; EF hand;; EF-hand domain;; EF-hand domain pair	Probable calcium-binding protein CML10 GN=B1147A04.18 OS=Oryza sativa subsp. japonica (Rice) PE=2 SV=1	hypothetical protein VITISV_023174 [Vitis vinifera]
c36602.graph_c0	1.19	2.01	1.08	1.63	2.4	3.6	11.09	13.27	11.24	26.68	52.4	31.45	0.147393	0.838898	2.43266e-09	2.99154	7.10078e-07	4.4825	--	--	--	--	PREDICTED: uncharacterized protein LOC100246645 [Vitis vinifera]
c96189.graph_c0	2.83	1.48	1.07	0.71	0.73	0.78	25.82	15.98	16.37	4.14	1.8	3.54	0.275335	-1.27705	2.46519e-09	3.38279	0.72576	0.450481	--	--	--	--	unnamed protein product [Vitis vinifera]
c137769.graph_c0	3.07	3.36	3.23	0	0.69	0.13	0.42	0.23	0.11	0.45	0	0.15	8.92989e-08	-3.37671	2.49521e-09	-3.80953	5.00311e-05	-3.99517	Molecular Function: nucleic acid binding (GO:0003676);; Molecular Function: zinc ion binding (GO:0008270);; Biological Process: DNA integration (GO:0015074);;	--	Domain of unknown function (DUF4219)	--	PREDICTED: uncharacterized protein LOC104877708 [Vitis vinifera]
c156719.graph_c0	32.72	30.18	24.11	87.03	74.84	87.63	76.77	97.04	108.87	58.63	66.01	72.16	8.06041e-13	1.52227	2.52556e-09	1.61327	0.000272723	1.00282	Molecular Function: ATP binding (GO:0005524);; Cellular Component: cell wall (GO:0005618);; Cellular Component: mitochondrion (GO:0005739);; Cellular Component: vacuolar membrane (GO:0005774);; Cellular Component: Golgi apparatus (GO:0005794);; Cellular Component: cytosol (GO:0005829);; Cellular Component: plasma membrane (GO:0005886);; Biological Process: protein folding (GO:0006457);; Biologica…	K03283|1.06656e-109|aly:ARALYDRAFT_897465|hypothetical protein; K03283 heat shock 70kDa protein 1/8 (A)	Hsp70 protein	Probable mediator of RNA polymerase II transcription subunit 37c GN=At3g12580 OS=Arabidopsis thaliana (Mouse-ear cress) PE=1 SV=1	PREDICTED: probable mediator of RNA polymerase II transcription subunit 37c, partial [Eucalyptus grandis]
c78477.graph_c0	67.82	58.97	62.84	51.94	70.4	66.75	204.53	199.17	172.23	47.69	52.32	29.29	0.937121	0.0165054	2.62091e-09	1.54515	0.0206573	-0.634319	--	--	VQ motif	--	hypothetical protein PRUPE_ppa010301mg [Prunus persica]
c131499.graph_c0	66.47	63.23	63.67	30.93	27.34	28.13	18.83	26.42	20.97	31.07	30.43	27.71	9.3941e-11	-1.12458	2.6646e-09	-1.60648	9.38562e-07	-1.20776	--	--	Drought induced 19 protein (Di19), zinc-binding;; Stress-induced protein Di19, C-terminal	Protein DEHYDRATION-INDUCED 19 homolog 6 OS=Oryza sativa subsp. japonica (Rice) PE=2 SV=1	PREDICTED: protein DEHYDRATION-INDUCED 19 homolog 5-like isoform X2 [Pyrus x bretschneideri]
c152233.graph_c0	0.06	0.17	0.24	1.36	0.09	1.35	2.58	1.45	2	1.31	0.96	0.66	0.172091	2.57469	2.6646e-09	3.64193	0.00746202	2.52227	--	K10532|2.27556e-09|pop:POPTR_0009s13900g|POPTRDRAFT_557061; hypothetical protein; K10532 heparan-alpha-glucosaminide N-acetyltransferase [EC:2.3.1.78] (A)	--	--	hypothetical protein POPTR_0009s13900g [Populus trichocarpa]
c149557.graph_c0	38.5	39.77	55.87	98.25	98.26	105.9	10.36	16.11	13.03	17.52	167.18	31.36	3.20456e-14	1.26026	2.67548e-09	-1.8171	0.807815	0.71208	Molecular Function: lysozyme activity (GO:0003796);; Biological Process: carbohydrate metabolic process (GO:0005975);;	K01183|5.06253e-171|vvi:100253340|	Glycosyl hydrolases family 18	Acidic endochitinase (Precursor) OS=Nicotiana tabacum (Common tobacco) PE=1 SV=1	PREDICTED: acidic endochitinase-like [Vitis vinifera]
c157264.graph_c0	25.07	17.67	23.43	9.16	3.74	2.94	0.94	1.32	4.55	1.29	3.25	0.7	7.27076e-06	-1.95492	2.69103e-09	-3.31129	1.37164e-11	-4.5839	--	--	Thaumatin family	Thaumatin-like protein (Precursor) GN=At1g18250 OS=Arabidopsis thaliana (Mouse-ear cress) PE=2 SV=2	hypothetical protein PRUPE_ppa008483mg [Prunus persica]
c37585.graph_c0	10.69	14.99	10.18	4.99	3.55	3.79	0.21	0.9	2.31	1.81	1.42	0	0.00129027	-1.4847	2.7015e-09	-3.43104	6.70504e-09	-4.13395	--	--	--	--	--
c132471.graph_c0	2.58	2.4	2.21	2.79	2.25	2.69	0.24	0.34	0	0.63	0.4	0.54	0.897956	0.145338	2.7956e-09	-3.69808	0.00208012	-2.4072	--	--	--	--	--
c143600.graph_c0	25.69	27.01	18.17	25.54	24.59	28.06	83.9	99.6	79.47	917.78	1369.89	890.27	0.69686	0.187841	2.7956e-09	1.83304	9.99499e-18	5.15308	Biological Process: response to stress (GO:0006950);;	K13993|1.46914e-30|rcu:RCOM_0731690|heat-shock protein, putative; K13993 HSP20 family protein (A)	Hsp20/alpha crystallin family	18.1 kDa class I heat shock protein (Fragment) GN=HSP18.1 OS=Medicago sativa (Alfalfa) PE=2 SV=1	hypothetical protein JCGZ_08519 [Jatropha curcas]
c132531.graph_c0	12.33	12.15	14.47	8.59	6.88	7.26	1.98	2.66	1.3	4.03	2.42	1.93	0.0413046	-0.734434	2.81079e-09	-2.77841	1.62657e-08	-2.4321	--	K14432|4.68195e-08|sly:544204|AREB, LeAREB; AREB-like protein; K14432 ABA responsive element binding factor (A)	--	--	AREB-like protein [Solanum lycopersicum]
c124474.graph_c0	0.43	0.11	0.74	0.67	0.97	0.37	6.96	4.19	7.4	1.56	0.4	0.74	0.251869	0.651052	2.85378e-09	3.81139	0.676842	0.763927	--	--	--	--	--
c92254.graph_c0	1.28	1.23	0.72	0.21	0.94	1.11	12.36	7.24	11.54	10.71	6.44	4.7	0.24101	-0.515211	2.92243e-09	3.22185	4.37184e-05	2.53516	--	--	--	--	--
c141447.graph_c0	10.11	7.22	6.74	25.77	24.59	30.52	27.32	26.88	39.55	49.05	46.19	48.73	8.81944e-19	2.24099	2.95703e-09	2.42138	8.68511e-27	3.02589	Molecular Function: carbon-monoxide oxygenase activity (GO:0008805);; Cellular Component: integral component of membrane (GO:0016021);;	K08360|3.25652e-97|pper:PRUPE_ppa010555mg|hypothetical protein; K08360 cytochrome b-561 (A)	Eukaryotic cytochrome b561	Probable transmembrane ascorbate ferrireductase 4 OS=Arabidopsis thaliana (Mouse-ear cress) PE=2 SV=1	hypothetical protein PRUPE_ppa010555mg [Prunus persica]
c140279.graph_c0	0.4	0.48	0.71	0.25	0.43	0.83	5.36	6.67	4.85	7.26	2.39	1.46	0.258017	-0.0744782	2.99342e-09	3.34161	0.124803	2.54122	--	--	--	--	--
c122659.graph_c0	39.88	31.34	45.45	18.51	28.91	23.39	11.29	16.08	13.13	20.83	28.16	17.68	0.00959564	-0.707529	3.01739e-09	-1.63509	0.0055135	-0.875329	--	--	--	--	hypothetical protein POPTR_0009s04350g [Populus trichocarpa]
c150841.graph_c0	0.16	0.16	0.19	2.98	1.63	2.56	1.5	2.58	1.84	1.71	1.85	0.65	9.21699e-12	3.64733	3.05956e-09	3.38346	0.00582663	2.81856	--	--	Membrane transport protein	--	Auxin:hydrogen symporter, putative isoform 1 [Theobroma cacao]
c150854.graph_c0	30.32	24.95	24.49	38.41	49.58	49.34	82.99	67.12	94.99	69.47	69.8	76.33	2.08618e-06	0.805967	3.05956e-09	1.56672	3.45884e-10	1.40371	Molecular Function: calmodulin-dependent protein kinase activity (GO:0004683);; Molecular Function: calcium ion binding (GO:0005509);; Molecular Function: ATP binding (GO:0005524);; Biological Process: protein phosphorylation (GO:0006468);;	K13412|0|tcc:TCM_024724|Calcium-dependent protein kinase 19; K13412 calcium-dependent protein kinase [EC:2.7.11.1] (A)	Protein kinase domain;; Protein tyrosine kinase;; EF-hand domain pair;; EF hand;; EF-hand domain;; EF-hand domain pair;; EF hand;; Kinase-like;; Cytoskeletal-regulatory complex EF hand	Calcium-dependent protein kinase 32 GN=CPK32 OS=Arabidopsis thaliana (Mouse-ear cress) PE=1 SV=1	Calcium-dependent protein kinase 19 [Theobroma cacao]
c120143.graph_c0	6.06	6.14	4.56	2.24	3.6	3.45	1.11	0.79	0.81	1.36	2.87	2.62	0.0205395	-0.837168	3.11236e-09	-2.68476	0.000836242	-1.31623	Molecular Function: monooxygenase activity (GO:0004497);; Molecular Function: iron ion binding (GO:0005506);; Molecular Function: electron carrier activity (GO:0009055);; Cellular Component: integral component of membrane (GO:0016021);; Molecular Function: oxidoreductase activity, acting on paired donors, with incorporation or reduction of molecular oxygen (GO:0016705);; Molecular Function: heme …	K12640|0|pmum:103329572|cytochrome P450 85A; K12640 brassinosteroid-6-oxidase 2 [EC:1.14.-.-] (A)	Cytochrome P450	Cytochrome P450 85A GN=BA13 OS=Phaseolus vulgaris (Kidney bean) PE=3 SV=2	PREDICTED: cytochrome P450 85A [Prunus mume]
c138495.graph_c0	36.61	43.89	38.41	15.81	26.56	22.66	12.82	17.91	11.12	8.85	9.89	7.68	2.89403e-06	-0.857629	3.20446e-09	-1.56938	2.06834e-20	-2.20558	Molecular Function: nucleotide binding (GO:0000166);; Molecular Function: protein kinase activity (GO:0004672);; Biological Process: phosphorylation (GO:0016310);;	--	Protein kinase domain;; Protein tyrosine kinase	Wall-associated receptor kinase-like 14 (Precursor) GN=WAKL14 OS=Arabidopsis thaliana (Mouse-ear cress) PE=2 SV=2	Kinase superfamily protein [Theobroma cacao]
c132916.graph_c0	0.23	0	0.11	0.24	0.16	0.47	1.34	1.96	1.58	2.31	0.86	0.58	0.254261	1.35548	3.27374e-09	3.771	0.0347259	3.25386	--	--	--	--	--
c159861.graph_c0	0.61	0.48	0.24	0	0.55	1.12	6.47	5.24	4.48	1.81	1.1	1.37	0.269398	0.328422	3.33395e-09	3.54982	0.303407	1.36313	--	--	--	--	--
c76206.graph_c0	19.47	13.97	10.47	54.18	36.95	52.84	52.9	55.51	75.05	92.22	59.7	80.95	2.13459e-05	1.7593	3.33874e-09	2.01138	3.30171e-17	2.23638	--	--	--	--	--
c141588.graph_c0	14.19	17.89	15.51	6.32	6.61	7.27	5.7	4.73	4.91	7.03	4.44	4.31	4.05019e-10	-1.20936	3.35263e-09	-1.7226	5.61688e-10	-1.67366	--	--	Multicopper oxidase;; Multicopper oxidase;; Multicopper oxidase	Monocopper oxidase-like protein SKS1 (Precursor) GN=SKS1 OS=Arabidopsis thaliana (Mouse-ear cress) PE=1 SV=1	Monocopper oxidase-like protein SKS1 [Morus notabilis]
c89696.graph_c0	57.25	33.52	63.12	21.96	26.56	19.22	4.23	4.23	7.64	0	2.07	2.24	0.0101824	-1.14106	3.49705e-09	-3.30217	1.6062e-16	-5.80095	--	--	--	--	PREDICTED: uncharacterized protein LOC103320764 [Prunus mume]
c103712.graph_c0	98.52	87.11	93.9	29.01	36.05	29.79	30.68	50.6	21.9	28.43	52.63	42.86	2.71442e-20	-1.53798	3.52779e-09	-1.53568	7.34554e-08	-1.21468	Molecular Function: transcription regulatory region sequence-specific DNA binding (GO:0000976);; Molecular Function: sequence-specific DNA binding transcription factor activity (GO:0003700);; Cellular Component: nucleus (GO:0005634);; Biological Process: membrane fusion (GO:0006944);; Biological Process: response to cold (GO:0009409);; Biological Process: response to water deprivation (GO:0009414…	K09338|4.66794e-44|mdm:103439396|homeobox-leucine zipper protein ATHB-12-like; K09338 homeobox-leucine zipper protein (A)	Homeobox domain;; Homeobox associated leucine zipper	Homeobox-leucine zipper protein ATHB-7 GN=ATHB-7 OS=Arabidopsis thaliana (Mouse-ear cress) PE=2 SV=2	PREDICTED: homeobox-leucine zipper protein ATHB-12-like [Malus domestica]
c152287.graph_c0	57.34	48.43	45.75	112.98	152.66	137.27	160.55	217.06	252.42	240.13	304.49	342.33	8.43509e-19	1.43338	3.59986e-09	1.99885	1.37686e-09	2.4862	Molecular Function: GTPase activity (GO:0003924);; Molecular Function: structural constituent of cytoskeleton (GO:0005200);; Molecular Function: GTP binding (GO:0005525);; Cellular Component: cytoplasm (GO:0005737);; Cellular Component: microtubule (GO:0005874);; Biological Process: GTP catabolic process (GO:0006184);; Biological Process: microtubule-based process (GO:0007017);; Biological Proces…	K07375|0|sot:102577624|TUBB1, TUBB2; beta-tubulin-like protein; K07375 tubulin beta (A)	Tubulin/FtsZ family, GTPase domain;; Tubulin C-terminal domain	Tubulin beta-1 chain GN=TUBB1 OS=Solanum tuberosum (Potato) PE=2 SV=1	unnamed protein product [Coffea canephora]
c85320.graph_c0	63.17	75.28	78.61	36.92	46.16	48.32	20.03	26.47	15.49	11.79	14.86	13.49	0.00213997	-0.702161	3.59986e-09	-1.87285	1.15244e-19	-2.73585	Molecular Function: protein binding (GO:0005515);; Biological Process: regulation of transcription, DNA-templated (GO:0006355);; Biological Process: response to abscisic acid (GO:0009737);; Biological Process: response to jasmonic acid (GO:0009753);; Biological Process: hormone-mediated signaling pathway (GO:0009755);; Biological Process: positive regulation of biosynthetic process (GO:0009891);;…	K13422|7.32183e-22|vvi:100250607|transcription factor MYC2-like; K13422 transcription factor MYC2 (A)	--	Transcription factor MYC2 GN=At1g32640 OS=Arabidopsis thaliana (Mouse-ear cress) PE=1 SV=2	PREDICTED: transcription factor MYC2-like [Vitis vinifera]
c113171.graph_c0	18.5	16.22	15.22	20.18	29.48	22.22	46.6	56.45	52.92	47.24	51.48	53.38	0.00674721	0.546672	3.64047e-09	1.58497	1.8194e-10	1.55405	--	--	GDSL/SGNH-like Acyl-Esterase family found in Pmr5 and Cas1p;; PMR5 N terminal Domain	Protein trichome birefringence-like 35 GN=TBL35 OS=Arabidopsis thaliana (Mouse-ear cress) PE=2 SV=1	hypothetical protein CISIN_1g013547mg [Citrus sinensis]
c123137.graph_c0	6.55	4.78	6.41	15.82	11.35	13.97	19.28	23.28	25.77	78.6	68.72	59.92	0.000403634	1.25579	3.6465e-09	1.8883	2.23362e-42	3.46105	Molecular Function: transferase activity, transferring acyl groups other than amino-acyl groups (GO:0016747);;	--	Transferase family	Vinorine synthase GN=ACT OS=Rauvolfia serpentina (Serpentine wood) PE=1 SV=2	PREDICTED: vinorine synthase-like [Prunus mume]
c121540.graph_c0	45.4	49.27	53.49	21.85	25.69	24.16	18.4	20.03	15.78	9.95	10.21	8.83	1.43691e-09	-1.03114	3.66819e-09	-1.55441	7.36543e-25	-2.4371	--	--	Ring finger domain;; RING-H2 zinc finger;; Zinc finger, C3HC4 type (RING finger);; Zinc finger, C3HC4 type (RING finger);; Anaphase-promoting complex subunit 11 RING-H2 finger	RING-H2 finger protein ATL54 GN=ATL54 OS=Arabidopsis thaliana (Mouse-ear cress) PE=2 SV=2	RING/U-box superfamily protein, putative [Theobroma cacao]
c67554.graph_c0	32.5	48.29	52.94	19.34	18.21	21.99	9.14	9.97	6.68	10.99	6.57	11.72	0.00085791	-1.13988	3.70878e-09	-2.44111	2.46877e-08	-2.29396	--	--	Tetratricopeptide repeat;; Tetratricopeptide repeat;; TPR repeat;; Tetratricopeptide repeat	Protein SULFUR DEFICIENCY-INDUCED 1 {ECO:0000303|PubMed:19154231} OS=Arabidopsis thaliana (Mouse-ear cress) PE=2 SV=1	PREDICTED: uncharacterized protein LOC101302454 [Fragaria vesca subsp. vesca]
c108636.graph_c0	1.75	1.09	0	2.96	3.77	4.31	18.19	9.97	13.94	5.47	1.07	3.49	0.247864	1.95878	3.73769e-09	3.83758	0.458974	1.16213	--	--	--	--	--
c157607.graph_c0	6.38	4.92	3.08	6.84	6.9	5.14	69.5	44.42	41.15	241.64	231.18	255.46	0.359008	0.435591	3.73769e-09	3.37801	1.03343e-101	5.52973	Cellular Component: cytoplasm (GO:0005737);; Biological Process: response to stress (GO:0006950);;	K13993|1.56077e-63|gmx:100812935|17.5 kDa class I heat shock protein-like; K13993 HSP20 family protein (A)	Hsp20/alpha crystallin family	17.5 kDa class I heat shock protein GN=HSP17.5-M OS=Glycine max (Soybean) PE=3 SV=1	PREDICTED: 17.3 kDa class I heat shock protein-like [Nelumbo nucifera]
c37305.graph_c0	25.69	25.86	33.02	18.13	19.94	18.96	5.12	8.03	6.73	11.29	6.34	4.75	0.0593338	-0.538293	3.86549e-09	-2.15126	2.56515e-10	-2.13449	--	--	--	--	PREDICTED: mental retardation GTPase activating protein homolog 4 [Populus euphratica]
c161431.graph_c0	0.11	0.06	0.11	0.66	0.51	0.33	1.54	1.29	1.22	1.86	0.39	1.35	0.187077	2.42146	3.90585e-09	3.78425	0.00940888	3.49849	--	--	--	--	--
c127748.graph_c0	4.94	9.16	5.42	0.86	0.87	0.95	0.27	0.14	0	1.34	0.55	1.61	3.73459e-05	-2.83346	3.90585e-09	-5.65075	6.52768e-05	-2.84853	--	--	--	--	hypothetical protein COCVIDRAFT_33754 [Bipolaris victoriae FI3]
c139442.graph_c0	3.12	2.27	2.3	6.14	7.75	6.5	9.94	11.8	12.78	9.99	9.48	12.08	5.63973e-06	1.40043	3.97005e-09	2.10002	1.59035e-09	2.00296	Biological Process: amino acid transmembrane transport (GO:0003333);; Cellular Component: plasma membrane (GO:0005886);; Molecular Function: amino acid transmembrane transporter activity (GO:0015171);; Biological Process: proline transport (GO:0015824);; Cellular Component: integral component of membrane (GO:0016021);;	--	Transmembrane amino acid transporter protein;; Transmembrane amino acid transporter protein	Probable GABA transporter 2 GN=At5g41800 OS=Arabidopsis thaliana (Mouse-ear cress) PE=1 SV=1	hypothetical protein PRUPE_ppa005583mg [Prunus persica]
c132373.graph_c1	88.68	93.78	60.46	21.84	31.21	27.06	12.27	16.12	27.08	34.31	42.92	40.79	6.3178e-07	-1.5797	3.9729e-09	-2.18893	0.000265483	-1.15622	Molecular Function: ubiquitin-protein transferase activity (GO:0004842);; Biological Process: protein ubiquitination (GO:0016567);; Biological Process: DNA endoreduplication (GO:0042023);; Biological Process: proteasome-mediated ubiquitin-dependent protein catabolic process (GO:0043161);; Biological Process: proteasome assembly (GO:0043248);; Biological Process: regulation of unidimensional cell …	K06689|8.76832e-63|tcc:TCM_006629|Ubiquitin-conjugating enzyme 10; K06689 ubiquitin-conjugating enzyme E2 D/E [EC:6.3.2.19] (A)	Ubiquitin-conjugating enzyme;; RWD domain	SUMO-conjugating enzyme UBC9 GN=T13J8.70 OS=Arabidopsis thaliana (Mouse-ear cress) PE=1 SV=1	Ubiquitin-conjugating enzyme 10 [Theobroma cacao]
c157055.graph_c0	69.33	97.09	95.51	21.79	24.1	14.58	18.77	10.48	19.19	18.19	21.61	19.73	2.32682e-10	-2.05959	3.97513e-09	-2.48459	7.33414e-16	-3.18522	Molecular Function: glutathione transferase activity (GO:0004364);; Cellular Component: plasma membrane (GO:0005886);; Biological Process: response to oxidative stress (GO:0006979);; Biological Process: response to cold (GO:0009409);; Cellular Component: chloroplast stroma (GO:0009570);; Biological Process: response to herbicide (GO:0009635);; Biological Process: cellular response to water depriv…	K00799|1.4698e-37|pper:PRUPE_ppa023395mg|hypothetical protein; K00799 glutathione S-transferase [EC:2.5.1.18] (A)	Glutathione S-transferase, N-terminal domain;; Glutathione S-transferase, N-terminal domain;; Glutathione S-transferase, N-terminal domain	Glutathione S-transferase 3 GN=GST3 OS=Glycine max (Soybean) PE=1 SV=1	tau class glutathione transferase GSTU39 [Populus trichocarpa]
c140142.graph_c0	1.1	0.43	0.82	4.08	1.87	4.56	4.36	6.09	7.46	4.06	5.08	2.03	0.00505419	2.21424	3.99387e-09	2.91303	0.00604141	2.15181	--	K15040|1.75438e-64|gmx:100787061|mitochondrial outer membrane protein porin 1-like; K15040 voltage-dependent anion channel protein 2 (A)	Eukaryotic porin;; Eukaryotic porin	Mitochondrial outer membrane protein porin 1 GN=VDAC1 OS=Arabidopsis thaliana (Mouse-ear cress) PE=1 SV=3	PREDICTED: mitochondrial outer membrane protein porin 1-like [Glycine max]
c137472.graph_c0	0.44	0.1	0.15	1.57	1.57	2.91	2.38	2.37	3.32	2.39	1.73	4.66	4.48708e-08	2.98945	4.01137e-09	3.47794	0.00171036	3.41709	--	--	Cyclin-dependent kinase inhibitor	Cyclin-dependent kinase inhibitor 7 GN=F14J22.14 OS=Arabidopsis thaliana (Mouse-ear cress) PE=1 SV=2	Cyclin-dependent kinase inhibitor family protein, putative [Theobroma cacao]
c123476.graph_c0	14.66	25.34	18.65	19.46	30.41	25.36	3.37	1.9	1.69	5.46	4.66	5.53	0.270142	0.376207	4.06634e-09	-3.13561	3.22228e-06	-2.18246	Molecular Function: iron ion binding (GO:0005506);; Biological Process: aromatic amino acid family biosynthetic process (GO:0009073);; Cellular Component: chloroplast inner membrane (GO:0009706);; Biological Process: leaf morphogenesis (GO:0009965);; Molecular Function: chlorophyllide a oxygenase [overall] activity (GO:0010277);; Biological Process: chlorophyll biosynthetic process (GO:0015995);;…	K13600|2.06153e-19|pop:POPTR_0005s20060g|POPTRDRAFT_716668; hypothetical protein; K13600 chlorophyllide a oxygenase [EC:1.14.13.122] (A)	--	Chlorophyllide a oxygenase, chloroplastic (Precursor) GN=OSJNBa0057L21.2 OS=Oryza sativa subsp. japonica (Rice) PE=2 SV=1	hypothetical protein POPTR_0005s20060g [Populus trichocarpa]
c143332.graph_c0	134.21	158.43	173.87	105.65	125.65	121.77	59.14	57.56	51.45	108.4	103.24	114.94	0.0515558	-0.377465	4.31947e-09	-1.53195	0.00823686	-0.654956	--	--	Cotton fibre expressed protein	--	Uncharacterized protein TCM_037289 [Theobroma cacao]
c91966.graph_c1	65.5	70.71	64.3	52.74	52.22	58.52	20.6	22.17	27.19	35.05	36.3	35.11	0.212128	-0.249881	4.37194e-09	-1.53248	6.25176e-05	-0.941643	Cellular Component: membrane (GO:0016020);; Biological Process: metal ion transport (GO:0030001);; Molecular Function: 2-alkenal reductase [NAD(P)] activity (GO:0032440);; Molecular Function: metal ion transmembrane transporter activity (GO:0046873);; Biological Process: transmembrane transport (GO:0055085);; Biological Process: oxidation-reduction process (GO:0055114);;	K14709|4.5107e-161|cic:CICLE_v10010292mg|hypothetical protein; K14709 solute carrier family 39 (zinc transporter), member 1/2/3 (A)	ZIP Zinc transporter	Zinc transporter 11 (Precursor) GN=ZIP11 OS=Arabidopsis thaliana (Mouse-ear cress) PE=2 SV=1	hypothetical protein CICLE_v10010292mg [Citrus clementina]
c37061.graph_c0	2.55	1.83	1.89	5.33	2.87	4.55	28.26	15.37	26.38	8.67	12.77	4.73	0.0644472	1.07359	4.37194e-09	3.42878	0.0279136	1.96844	--	--	--	--	PREDICTED: uncharacterized protein LOC103443059 [Malus domestica]
c154401.graph_c1	8.98	10.94	9.2	2.2	4.68	4.18	4.22	2.92	1.12	0.36	1.49	0.43	1.04405e-09	-1.42271	4.41162e-09	-1.85449	1.72176e-31	-3.71479	--	--	Leucine Rich repeats (2 copies);; Leucine rich repeat;; Leucine Rich Repeat;; Leucine Rich repeat;; Leucine rich repeat N-terminal domain;; Leucine rich repeat	Receptor-like protein 12 (Precursor) GN=RLP12 OS=Arabidopsis thaliana (Mouse-ear cress) PE=2 SV=2	Disease resistance family protein / LRR family protein, putative [Theobroma cacao]
c140218.graph_c0	1.33	1.08	1.12	1.18	1.58	1.38	5.9	8.6	7.2	8.3	6.87	7.01	0.81779	0.143359	4.4227e-09	2.49987	3.54682e-12	2.60466	Biological Process: MAPK cascade (GO:0000165);; Molecular Function: inorganic phosphate transmembrane transporter activity (GO:0005315);; Molecular Function: sugar:proton symporter activity (GO:0005351);; Biological Process: protein targeting to membrane (GO:0006612);; Molecular Function: organic anion transmembrane transporter activity (GO:0008514);; Cellular Component: chloroplast thylakoid mem…	K08193|0|cmo:103497091|sodium-dependent phosphate transport protein 1, chloroplastic; K08193 MFS transporter, ACS family, solute carrier family 17 (sodium-dependent inorganic phosphate cotransporter), other (A)	Major Facilitator Superfamily	Sodium-dependent phosphate transport protein 1, chloroplastic (Precursor) GN=T27A16.25 OS=Arabidopsis thaliana (Mouse-ear cress) PE=1 SV=1	hypothetical protein JCGZ_08493 [Jatropha curcas]
c143594.graph_c0	0.2	0.07	0.33	0.07	0.06	0.23	3.24	1.98	2.21	0.74	0.08	0.09	0.260745	-0.736966	4.499e-09	3.58619	0.946996	0.333981	--	--	--	--	--
c141725.graph_c0	14.09	22.31	16.02	10.6	18.93	17.72	4.15	2.44	2.73	15.3	18.76	23.5	0.834078	-0.142486	4.49943e-09	-2.54938	0.95014	0.0931121	Molecular Function: hydrolase activity, hydrolyzing O-glycosyl compounds (GO:0004553);; Biological Process: carbohydrate metabolic process (GO:0005975);; Molecular Function: protein binding, bridging (GO:0030674);; Molecular Function: actin filament binding (GO:0051015);;	--	Cellulase (glycosyl hydrolase family 5)	--	PREDICTED: probable glucan 1,3-beta-glucosidase A [Populus euphratica]
c146283.graph_c0	0.26	0.13	0.32	0.34	0.12	0.37	9.56	5.68	5.12	0.55	0.37	0.16	0.26227	0.225292	4.50485e-09	4.79651	0.861857	0.441881	--	--	--	--	--
c150023.graph_c0	80.94	76.34	80.53	56.13	70.1	65.3	28.7	39.57	15.92	36	39.61	37.09	0.201975	-0.280544	4.63697e-09	-1.51379	2.66887e-06	-1.03627	Molecular Function: DNA photolyase activity (GO:0003913);; Molecular Function: protein kinase activity (GO:0004672);; Molecular Function: ATP binding (GO:0005524);; Cellular Component: nucleus (GO:0005634);; Cellular Component: cytoplasm (GO:0005737);; Biological Process: DNA repair (GO:0006281);; Biological Process: response to water deprivation (GO:0009414);; Biological Process: detection of li…	K12118|0|pop:POPTR_0002s09730g|POPTRDRAFT_830225; cryptochrome 1 family protein; K12118 cryptochrome 1 (A)	FAD binding domain of DNA photolyase;; DNA photolyase;; Blue/Ultraviolet sensing protein C terminal	Cryptochrome-1 OS=Arabidopsis thaliana (Mouse-ear cress) PE=1 SV=2	cryptochrome 1.2 [Populus tremula]
c109789.graph_c0	7.06	4.92	4.44	18.59	12.49	20.52	25.33	21.28	19	21.84	26.48	29.54	8.15877e-05	1.68963	4.73565e-09	1.94319	2.32483e-09	2.17057	Biological Process: response to other organism (GO:0051707);;	--	Thaumatin family	Thaumatin-like protein (Precursor) OS=Oryza sativa subsp. japonica (Rice) PE=2 SV=1	PREDICTED: thaumatin-like protein [Prunus mume]
c131532.graph_c0	5.55	5.7	5.54	0.67	1.77	1.74	0.41	1.1	0.21	0	0.69	0	0.000297363	-1.97632	4.7465e-09	-3.66024	1.69499e-06	-5.05038	--	--	--	1-aminocyclopropane-1-carboxylate oxidase 1 GN=ACO1 OS=Cucumis melo (Muskmelon) PE=2 SV=1	--
c97421.graph_c0	10.83	11.85	12.49	8.35	8.06	9.67	2.74	3.33	1.93	4.18	4.03	4.91	0.17751	-0.402955	4.77681e-09	-2.19931	8.2569e-06	-1.48895	Molecular Function: phosphatidylcholine-sterol O-acyltransferase activity (GO:0004607);; Cellular Component: vacuolar membrane (GO:0005774);; Biological Process: lipid metabolic process (GO:0006629);; Biological Process: mRNA modification (GO:0016556);; Biological Process: cellular cation homeostasis (GO:0030003);; Biological Process: divalent metal ion transport (GO:0070838);;	K06129|0|pper:PRUPE_ppa015352mg|hypothetical protein; K06129 lysophospholipase III [EC:3.1.1.5] (A)	Lecithin:cholesterol acyltransferase;; Alpha/beta hydrolase family;; PGAP1-like protein	Lecithin-cholesterol acyltransferase-like 1 OS=Arabidopsis thaliana (Mouse-ear cress) PE=2 SV=1	PREDICTED: lecithin-cholesterol acyltransferase-like 1 [Prunus mume]
c147985.graph_c0	5.02	8.56	8.74	2.7	4.18	4.87	0.75	1.06	0.76	6.08	1.09	2.99	0.0145617	-0.970982	4.77852e-09	-2.84565	0.0642338	-1.10888	--	--	--	--	--
c156744.graph_c1	17.6	15.52	18.49	40.02	31.06	50.89	46.88	41.21	33.84	50.78	36.45	40.56	2.52625e-06	2.3916	4.84952e-09	2.14119	4.73388e-30	2.64914	--	--	--	Metal transporter Nramp1 GN=F23A5.18 OS=Arabidopsis thaliana (Mouse-ear cress) PE=1 SV=1	PREDICTED: metal transporter Nramp6-like isoform X1 [Glycine max]
c139486.graph_c0	24.23	14.69	16.46	5.12	3.07	4.31	3.71	3.32	2.5	1.28	2.81	0.83	8.10843e-07	-2.09537	4.90338e-09	-2.59292	2.8563e-12	-3.55396	Molecular Function: iron ion binding (GO:0005506);; Molecular Function: oxidoreductase activity, acting on paired donors, with incorporation or reduction of molecular oxygen, 2-oxoglutarate as one donor, and incorporation of one atom each of oxygen into both donors (GO:0016706);; Biological Process: oxidation-reduction process (GO:0055114);;	--	2OG-Fe(II) oxygenase superfamily;; non-haem dioxygenase in morphine synthesis N-terminal	Naringenin,2-oxoglutarate 3-dioxygenase GN=FHT OS=Callistephus chinensis (China aster) PE=2 SV=1	PREDICTED: hyoscyamine 6-dioxygenase-like [Fragaria vesca subsp. vesca]
c140824.graph_c0	7.9	6.53	7.93	5.81	6.85	5.3	1.58	1.35	1.03	2.59	2.59	3.19	0.499961	-0.296229	4.90348e-09	-2.6235	0.000123875	-1.50757	--	--	F-box domain	F-box protein SKIP28 GN=T8O11.21 OS=Arabidopsis thaliana (Mouse-ear cress) PE=1 SV=1	PREDICTED: F-box protein SKIP28 [Vitis vinifera]
c154468.graph_c0	23.46	19.39	10.65	39.47	13.9	25.16	56.62	86.5	82.54	119.9	73.51	116.57	0.596336	0.626119	5.08829e-09	2.01902	6.85405e-10	2.33347	--	--	--	--	hypothetical protein POPTR_0006s09110g [Populus trichocarpa]
c152669.graph_c0	1.2	1.05	0.34	2.03	1.87	1.73	5.84	8.27	5.8	5.87	4.99	7.93	0.0269478	1.11603	5.17524e-09	2.82105	4.03511e-09	2.7236	Biological Process: protein peptidyl-prolyl isomerization (GO:0000413);; Molecular Function: peptidyl-prolyl cis-trans isomerase activity (GO:0003755);; Biological Process: protein folding (GO:0006457);; Cellular Component: chloroplast thylakoid membrane (GO:0009535);; Cellular Component: chloroplast thylakoid lumen (GO:0009543);; Cellular Component: NAD(P)H dehydrogenase complex (plastoquinone) …	K01802|1.03585e-99|fve:101299779|peptidyl-prolyl cis-trans isomerase FKBP16-2, chloroplastic-like; K01802 peptidylprolyl isomerase [EC:5.2.1.8] (A)	FKBP-type peptidyl-prolyl cis-trans isomerase	Peptidyl-prolyl cis-trans isomerase FKBP16-2, chloroplastic (Precursor) GN=At4g39710 OS=Arabidopsis thaliana (Mouse-ear cress) PE=1 SV=1	hypothetical protein JCGZ_24098 [Jatropha curcas]
c57683.graph_c0	111.67	108.62	104.4	320.19	320.27	302.68	302.47	348.91	314.85	414.85	529.4	572.15	2.24351e-21	1.57381	5.20918e-09	1.5144	1.26761e-08	2.08058	Cellular Component: cytosol (GO:0005829);; Molecular Function: heme binding (GO:0020037);; Molecular Function: 2-alkenal reductase [NAD(P)] activity (GO:0032440);; Biological Process: oxidation-reduction process (GO:0055114);;	K17278|6.47323e-60|gmx:100779765|probable steroid-binding protein 3-like; K17278 membrane-associated progesterone receptor component (A)	Cytochrome b5-like Heme/Steroid binding domain	Probable steroid-binding protein 3 GN=At2g24940 OS=Arabidopsis thaliana (Mouse-ear cress) PE=1 SV=1	PREDICTED: probable steroid-binding protein 3-like [Glycine max]
c156499.graph_c1	84.58	131.18	106.38	66.58	80.68	85.73	30.53	28.62	19.46	13.69	12.22	12.9	0.129638	-0.448198	5.23411e-09	-2.10615	1.80618e-15	-3.09475	Molecular Function: DNA binding (GO:0003677);; Biological Process: regulation of transcription, DNA-templated (GO:0006355);;	--	Dof domain, zinc finger;; Peroxidase	Cationic peroxidase 1 (Precursor) GN=PNC1 OS=Arachis hypogaea (Peanut) PE=1 SV=2	DOF domain class transcription factor [Corylus heterophylla]
c118552.graph_c0	290.59	292.57	254.46	618.81	679.2	628.29	969.75	1064.85	806.98	970.3	1110.91	1048.99	9.52284e-10	1.23249	5.52056e-09	1.70298	9.29483e-17	1.79582	Molecular Function: acid-amino acid ligase activity (GO:0016881);;	K10575|1.15038e-90|gmx:100499900|uncharacterized LOC100499900; K10575 ubiquitin-conjugating enzyme E2 G1 [EC:6.3.2.19] (A)	Ubiquitin-conjugating enzyme	Ubiquitin-conjugating enzyme E2 7 GN=UBC7 OS=Arabidopsis thaliana (Mouse-ear cress) PE=2 SV=1	uncharacterized protein LOC100499900 [Glycine max]
c153760.graph_c0	25.9	30.75	23.8	20.69	22.23	22.52	6.57	9.16	11.44	18.34	16.57	17.01	0.221482	-0.270192	5.52881e-09	-1.62498	0.0155389	-0.67526	Molecular Function: nucleic acid binding (GO:0003676);; Biological Process: cellular process (GO:0009987);; Biological Process: single-organism developmental process (GO:0044767);; Molecular Function: metal ion binding (GO:0046872);; Biological Process: organ development (GO:0048513);; Biological Process: regulation of biological process (GO:0050789);;	--	Zinc-finger double-stranded RNA-binding;; Zinc finger, C2H2 type;; Zinc-finger of C2H2 type	Zinc finger protein JACKDAW GN=F15A17.180 OS=Arabidopsis thaliana (Mouse-ear cress) PE=1 SV=1	PREDICTED: zinc finger protein JACKDAW [Vitis vinifera]
c150464.graph_c0	10.62	10.88	20.16	0.55	0.55	0.78	0.27	0.47	0.6	0.2	0.13	0.46	8.75994e-08	-4.47176	5.60601e-09	-5.04647	2.50076e-10	-5.74303	Molecular Function: transferase activity, transferring glycosyl groups (GO:0016757);;	--	UDP-glucoronosyl and UDP-glucosyl transferase	UDP-glycosyltransferase 90A1 GN=UGT90A1 OS=Arabidopsis thaliana (Mouse-ear cress) PE=2 SV=1	PREDICTED: UDP-glycosyltransferase 90A1-like [Pyrus x bretschneideri]
c123641.graph_c0	20	13.2	11.44	4.16	5.13	3.99	1.4	1.21	2.75	1.88	1.82	1.94	0.000135415	-1.71682	5.73395e-09	-3.1053	6.07257e-09	-3.08034	Biological Process: transition metal ion transport (GO:0000041);; Molecular Function: peroxidase activity (GO:0004601);; Biological Process: response to oxidative stress (GO:0006979);; Molecular Function: heme binding (GO:0020037);; Molecular Function: metal ion binding (GO:0046872);; Biological Process: oxidation-reduction process (GO:0055114);;	K00430|0|pmum:103341155|peroxidase 25; K00430 peroxidase [EC:1.11.1.7] (A)	Peroxidase	Peroxidase 25 (Precursor) GN=T26J13.7 OS=Arabidopsis thaliana (Mouse-ear cress) PE=2 SV=2	PREDICTED: LOW QUALITY PROTEIN: peroxidase 25 [Prunus mume]
c97228.graph_c0	5.35	3.05	6.51	2.72	6.14	4.78	0	0	0.3	0.66	0	0	0.939884	-0.125734	5.82224e-09	-5.67788	1.13945e-07	-5.02554	--	--	--	--	--
c118802.graph_c0	9.25	4.38	6.9	0.48	1.37	0.7	0.15	0.47	0.15	0.87	0	0	1.57974e-05	-3.00175	5.8593e-09	-4.81966	1.63009e-08	-5.08323	--	--	--	--	--
c143218.graph_c0	2.78	2.86	1.72	15.21	20.83	21.71	10.16	8.28	12.51	10.99	9.64	9.97	3.43846e-39	3.13142	5.91701e-09	2.16631	1.51495e-10	2.16012	Biological Process: regulation of cyclin-dependent protein serine/threonine kinase activity (GO:0000079);; Cellular Component: nucleus (GO:0005634);; Molecular Function: protein kinase binding (GO:0019901);; Biological Process: cell division (GO:0051301);;	K05868|2.76017e-140|cit:102615702|cyclin-B2-4-like; K05868 cyclin B (A)	Cyclin, N-terminal domain;; Cyclin, C-terminal domain	Cyclin-B2-3 GN=CYCB2-3 OS=Arabidopsis thaliana (Mouse-ear cress) PE=2 SV=2	PREDICTED: G2/mitotic-specific cyclin-2 isoform X3 [Vitis vinifera]
c142373.graph_c0	0.56	0.16	0.24	0.08	0.22	0.09	5.96	3.37	4.21	1.1	0.76	1.04	0.259944	-1.29956	6.11382e-09	3.77708	0.262096	1.41001	--	--	--	--	--
c91335.graph_c0	14.36	13.81	9.73	14.02	26.76	20.18	111.51	78.14	68.14	352.97	356.92	368.86	0.0487654	0.697881	6.20364e-09	2.71174	2.71211e-95	4.80274	Molecular Function: ATP binding (GO:0005524);; Cellular Component: cell wall (GO:0005618);; Cellular Component: cytosol (GO:0005829);; Cellular Component: plasma membrane (GO:0005886);; Biological Process: protein folding (GO:0006457);; Biological Process: response to heat (GO:0009408);; Biological Process: defense response to bacterium (GO:0042742);; Biological Process: response to arsenic-conta…	K04079|0|pxb:103966169|heat shock protein 83-like; K04079 molecular chaperone HtpG (A)	Hsp90 protein;; Histidine kinase-, DNA gyrase B-, and HSP90-like ATPase;; Histidine kinase-, DNA gyrase B-, and HSP90-like ATPase	Heat shock protein 83 GN=HSP83A OS=Ipomoea nil (Japanese morning glory) PE=2 SV=1	PREDICTED: heat shock protein 83-like [Pyrus x bretschneideri]
c113903.graph_c1	764.43	726.58	544.62	436.21	366.23	371.44	152.93	195.31	304.55	381.71	288.7	372.39	0.00216707	-0.750407	6.2794e-09	-1.69493	3.95077e-07	-1.1718	Biological Process: lipid transport (GO:0006869);; Molecular Function: lipid binding (GO:0008289);;	--	Hydrophobic seed protein	14 kDa proline-rich protein DC2.15 (Precursor) OS=Daucus carota (Wild carrot) PE=2 SV=1	hypothetical protein CICLE_v10022825mg [Citrus clementina]
c113153.graph_c0	362.57	499.5	282.94	155.96	143.82	163.37	37.84	40.91	68.26	28.54	26.41	31.28	0.00190478	-1.27427	6.29422e-09	-3.02218	4.82374e-12	-3.7668	--	K01728|0|pper:PRUPE_ppa003600mg|hypothetical protein; K01728 pectate lyase [EC:4.2.2.2] (A)	Pectate lyase	Probable pectate lyase 12 (Precursor) GN=At3g53190 OS=Arabidopsis thaliana (Mouse-ear cress) PE=2 SV=2	hypothetical protein PRUPE_ppa003600mg [Prunus persica]
c137840.graph_c0	29.55	31.88	35.56	29.48	33.37	34.32	9.4	6.54	10.41	23.09	16.04	15.09	0.952353	0.0289888	6.34653e-09	-1.96756	0.00182232	-1.01341	--	--	Glycosyl transferase family 90	--	PREDICTED: O-glucosyltransferase rumi homolog [Eucalyptus grandis]
c145856.graph_c0	0.7	0.45	0.44	1.85	2.08	2.52	3.7	3.06	4.72	2.5	1.83	3.33	1.88452e-06	2.03972	6.39452e-09	2.79262	8.46154e-05	2.21728	--	--	WD domain, G-beta repeat	Lissencephaly-1 homolog {ECO:0000255|HAMAP-Rule:MF_03141} GN=PHATRDRAFT_17300 OS=Phaeodactylum tricornutum (strain CCAP 1055/1) PE=3 SV=1	PREDICTED: mitogen-activated protein kinase-binding protein 1-like [Citrus sinensis]
c154200.graph_c0	1.79	1.73	1.14	7.15	7.5	6.74	7.37	6.24	7.61	8.8	4.09	6.6	8.09138e-16	2.36924	6.40943e-09	2.2522	6.70135e-09	2.09721	--	--	--	--	PREDICTED: uncharacterized protein LOC100247040 isoform X2 [Vitis vinifera]
c136111.graph_c0	3.37	3.36	3.16	3.93	5.57	4.07	0.16	0.33	0.47	1.41	0.48	1.04	0.361745	0.476873	6.6401e-09	-3.43199	0.00394098	-1.97701	--	--	--	--	--
c150192.graph_c0	19.05	15.58	12.87	44.44	30.58	42.47	52.4	44.84	54.74	40.59	28.76	38.04	0.000303277	1.34691	6.6401e-09	1.62029	0.0001225	1.0793	--	--	--	--	hypothetical protein JCGZ_15080 [Jatropha curcas]
[truncated: 11,295 more rows]
