# Supplementary material for: Transcriptomic Analysis Provides Insights into Grafting Union Development in Pecan (Carya illinoinensis)
Source: Genes (Basel). 2018 Feb 1;9(2):71. doi: 10.3390/genes9020071 (PMC5852567; doi:10.3390/genes9020071)
Supplement: Supplementary file 1 [file genes-09-00071-s001.zip › Table S4 Significantly enriched GO terms of DEGs between different developmental stages.xlsx]

## Sheet: Sheet1
Table S4 Significantly enriched GO terms of DEGs between different developmental stages
8d/0d GO ID	Terms	P value	FDR corrected
GO:0010027	thylakoid membrane organization	2.01535e-17	1.26146e-14
GO:0007018	microtubule-based movement	2.86369e-17	1.26146e-14
GO:0006952	defense response	5.46877e-11	1.606e-08
GO:0046148	pigment biosynthetic process	3.68971e-09	8.12658e-07
GO:0000724	double-strand break repair via homologous recombination	5.56035e-09	9.45198e-07
GO:0006301	postreplication repair	6.96563e-09	9.45198e-07
GO:0009220	pyrimidine ribonucleotide biosynthetic process	7.51009e-09	9.45198e-07
GO:0051726	regulation of cell cycle	1.64407e-08	1.81054e-06
GO:0006464	cellular protein modification process	2.35522e-08	2.3055e-06
GO:0010228	vegetative to reproductive phase transition of meristem	4.00327e-08	3.52688e-06
GO:0009451	RNA modification	1.96469e-07	1.57354e-05
GO:0006396	RNA processing	3.25468e-07	2.38948e-05
GO:0010583	response to cyclopentenone	4.84167e-07	3.28116e-05
GO:0006032	chitin catabolic process	8.42928e-07	5.30443e-05
GO:0009793	embryo development ending in seed dormancy	9.91724e-07	5.82473e-05
GO:0006281	DNA repair	1.75629e-06	9.67059e-05
GO:0007059	chromosome segregation	2.49276e-06	0.000129184
GO:0042793	transcription from plastid promoter	2.91339e-06	0.000142594
GO:0048580	regulation of post-embryonic development	6.19489e-06	0.000287247
GO:0098542	defense response to other organism	1.12104e-05	0.000493818
GO:0000085	mitotic G2 phase	1.37342e-05	0.000576184
GO:0045893	positive regulation of transcription, DNA-templated	1.7144e-05	0.000686541
GO:0006261	DNA-dependent DNA replication	1.95196e-05	0.000747686
GO:0016572	histone phosphorylation	2.26873e-05	0.000806844
GO:0022402	cell cycle process	2.28957e-05	0.000806844
GO:0006259	DNA metabolic process	2.41748e-05	0.000819154
GO:0034968	histone lysine methylation	2.93688e-05	0.000958294
GO:0006306	DNA methylation	4.02028e-05	0.00126495
GO:0048316	seed development	4.21278e-05	0.00127981
GO:0016310	phosphorylation	6.78126e-05	0.00199143
GO:0007127	meiosis I	9.10247e-05	0.00258686
GO:0009832	plant-type cell wall biogenesis	0.000109044	0.00300211
GO:0043623	cellular protein complex assembly	0.000114105	0.00304626
GO:1901700	response to oxygen-containing compound	0.000161059	0.00411291
GO:0007017	microtubule-based process	0.000163396	0.00411291
GO:0006779	porphyrin-containing compound biosynthetic process	0.000183049	0.00447961
GO:0015706	nitrate transport	0.000197422	0.00470078
GO:0071310	cellular response to organic substance	0.000316162	0.00732996
GO:0009725	response to hormone	0.000343534	0.00741583
GO:0000911	cytokinesis by cell plate formation	0.000345118	0.00741583
GO:0048437	floral organ development	0.000345118	0.00741583
GO:0006979	response to oxidative stress	0.000370901	0.00778008
GO:0032259	methylation	0.000461614	0.00945772
GO:0009698	phenylpropanoid metabolic process	0.000478044	0.00957174
15d/0d GO ID	Terms	P value	FDR corrected
GO:0010027	thylakoid membrane organization	4.47367e-12	2.66157e-09
GO:1901700	response to oxygen-containing compound	5.18744e-12	2.66157e-09
GO:0007018	microtubule-based movement	6.96746e-12	2.66157e-09
GO:0055114	oxidation-reduction process	1.94047e-09	5.55944e-07
GO:0009725	response to hormone	2.65547e-09	6.08635e-07
GO:0007623	circadian rhythm	1.5066e-07	2.87761e-05
GO:0046148	pigment biosynthetic process	4.50367e-07	7.37315e-05
GO:0010228	vegetative to reproductive phase transition of meristem	7.52581e-07	0.000107807
GO:0006952	defense response	9.98281e-07	0.000127114
GO:0006281	DNA repair	2.01607e-06	0.000217434
GO:0007059	chromosome segregation	2.08707e-06	0.000217434
GO:0006301	postreplication repair	3.0436e-06	0.000290663
GO:0006464	cellular protein modification process	8.0651e-06	0.00071097
GO:0009639	response to red or far red light	1.4218e-05	0.00110826
GO:0009793	embryo development ending in seed dormancy	1.4506e-05	0.00110826
GO:0032259	methylation	2.10597e-05	0.00141341
GO:0098542	defense response to other organism	2.12484e-05	0.00141341
GO:0006396	RNA processing	2.22001e-05	0.00141341
GO:0016310	phosphorylation	5.46632e-05	0.00329706
GO:0010207	photosystem II assembly	7.5496e-05	0.00427548
GO:0006839	mitochondrial transport	7.91324e-05	0.00427548
GO:0000103	sulfate assimilation	8.20773e-05	0.00427548
GO:0000724	double-strand break repair via homologous recombination	0.000138595	0.00661793
GO:0051726	regulation of cell cycle	0.000138595	0.00661793
GO:0009220	pyrimidine ribonucleotide biosynthetic process	0.000159089	0.00729264
GO:0044260	cellular macromolecule metabolic process	0.00023322	0.00997458
GO:0006979	response to oxidative stress	0.000243707	0.00997458
GO:0045893	positive regulation of transcription, DNA-templated	0.000243707	0.00997458
30d/0d GO ID	Terms	P value	FDR corrected
GO:0009699	phenylpropanoid biosynthetic process	8.58938e-12	2.26211e-08
GO:0010027	thylakoid membrane organization	1.63802e-11	2.26211e-08
GO:0016998	cell wall macromolecule catabolic process	8.69244e-10	8.00284e-07
GO:0006412	translation	8.11181e-09	5.6012e-06
GO:1901700	response to oxygen-containing compound	2.0473e-08	1.13093e-05
GO:0006952	defense response	3.50366e-08	1.38245e-05
GO:0010043	response to zinc ion	3.50366e-08	1.38245e-05
GO:0009651	response to salt stress	1.6844e-07	5.8154e-05
GO:0009908	flower development	2.0013e-07	6.14176e-05
GO:0007017	microtubule-based process	2.78061e-07	7.68004e-05
GO:0009793	embryo development ending in seed dormancy	3.06288e-07	7.69061e-05
GO:0009611	response to wounding	4.84884e-07	0.000111604
GO:0009414	response to water deprivation	1.94857e-06	0.000413997
GO:0051258	protein polymerization	2.23211e-06	0.000440363
GO:0042742	defense response to bacterium	3.45666e-06	0.000636486
GO:0046686	response to cadmium ion	5.0068e-06	0.000864298
GO:0006979	response to oxidative stress	6.40931e-06	0.00101722
GO:0006334	nucleosome assembly	6.62927e-06	0.00101722
GO:0006525	arginine metabolic process	8.37933e-06	0.00121809
GO:0007059	chromosome segregation	1.11558e-05	0.00154062
GO:0010033	response to organic substance	1.17165e-05	0.001541
GO:0009718	anthocyanin-containing compound biosynthetic process	1.25579e-05	0.00157658
GO:0009725	response to hormone	1.67842e-05	0.00201557
GO:0043201	response to leucine	1.77883e-05	0.00204714
GO:0080052	response to histidine	1.86499e-05	0.00206044
GO:0080053	response to phenylalanine	2.41493e-05	0.0025654
GO:0000278	mitotic cell cycle	2.76874e-05	0.00283232
GO:0045893	positive regulation of transcription, DNA-templated	4.35956e-05	0.00430039
GO:0043248	proteasome assembly	5.94623e-05	0.00566327
GO:0051726	regulation of cell cycle	6.53287e-05	0.0060146
GO:0010143	cutin biosynthetic process	7.87393e-05	0.00701542
GO:0006511	ubiquitin-dependent protein catabolic process	9.29234e-05	0.00802045
GO:0010228	vegetative to reproductive phase transition of meristem	9.64515e-05	0.0080727
GO:0009808	lignin metabolic process	0.000104238	0.00846777
GO:0048580	regulation of post-embryonic development	0.000114398	0.00879074
GO:0061640	cytoskeleton-dependent cytokinesis	0.000114579	0.00879074
GO:0034976	response to endoplasmic reticulum stress	0.000125203	0.00934623
GO:0009834	plant-type secondary cell wall biogenesis	0.000135517	0.00984994
